# Supplementary material for: Tumor-associated macrophages promote ovarian cancer cell migration by secreting transforming growth factor beta induced (TGFBI) and tenascin C
Source: Cell Death Dis. 2020 Apr 20;11(4):249. doi: 10.1038/s41419-020-2438-8 (PMC7171168; doi:10.1038/s41419-020-2438-8)
Supplement: Supplementary file 1 — Supplementary Tables S1-S5 [file 41419_2020_2438_MOESM1_ESM.xlsx]

## Sheet: Contents
	Contents
	Table S1	Proteins found in conditioned media from asc-MDM and annotated as "predicted secreted" in the Human Protein Atlas. The Table shows the log2 LFQ values for these proteins in conditioned media from asc-MDM, m1-MDM and m2c-MDM (5 replicates: R1 - R5)
	Table S2	Proteins higher in conditioned media from asc-MDM and m2c-MDM relative to m1-MDM
	Table S3	Proteins higher in conditioned media from asc-MDM and m1-MDM relative to m2c-MDM
	Table S4	Proteins higher in conditioned media from asc-MDM relative to m1-MDM and m2c-MDM
	Table S5	Data for Figure 2B

## Sheet: Table S1
feature_id	Protein names	Gene names	Asc.R1	M1.R1	M2c.R1	Asc.R2	M1.R2	M2c.R2	Asc.R3	M1.R3	M2c.R3	Asc.R4	M1.R4	M2c.R4	Asc.R5	M1.R5	M2c.R5
PG249	Septin-9	SEPTIN9	0	0	0	0	22.0196	22.8071	0	23.62	22.85	21.9122	0	0	22.8404	24.2544	23.3399
PG1630	Alpha-2-macroglobulin	A2M	33.7265	33.8705	33.2876	33.8328	33.1888	32.6601	33.5709	31.3842	31.5037	32.9764	32.2295	33.584	32.7048	30.3311	32.5723
PG829	Ig kappa chain V-I region Gal	A30	30.7466	0	0	30.2129	27.5851	27.303	30.4776	25.8154	26.4321	30.5886	25.0528	27.5922	29.5836	26.0811	27.167
PG1918	Alanine--tRNA ligase, cytoplasmic	AARS	0	0	0	22.3011	22.8997	24.4872	22.1114	25.1821	25.1106	0	0	21.9914	24.2451	24.4358	0
PG1059	3-ketoacyl-CoA thiolase, mitochondrial	ACAA2	0	0	0	24.5168	24.9556	25.1823	24.7418	26.1365	25.979	0	0	0	24.6822	25.3424	24.7483
PG1119	Very long-chain specific acyl-CoA dehydrogenase, mitochondrial	ACADVL	0	0	0	0	23.3392	23.7788	0	23.3786	23.9327	21.7946	0	23.8125	22.1603	22.1725	21.9689
PG120	Golgi resident protein GCP60	ACBD3	0	0	0	0	22.094	21.6894	22.332	22.5285	22.3981	23.7471	0	22.0941	23.5753	22.4653	22.9043
PG1756	Angiotensin-converting enzyme; Angiotensin-converting enzyme, soluble form	ACE	0	0	0	21.4647	19.6343	21.313	0	19.6279	25.0036	0	0	21.8693	24.1841	27.3816	21.5889
PG75	ATP-citrate synthase	ACLY; ACLY variant protein	0	23.099	21.7458	23.2402	25.734	25.2533	23.2758	26.8413	26.6653	23.9148	0	21.3794	26.0352	26.6771	24.0927
PG210	Tartrate-resistant acid phosphatase type 5	ACP5	0	0	0	24.6873	25.1644	27.7217	23.8172	23.9047	22.6856	0	0	27.1918	0	22.3138	25.5711
PG179	Alpha-actinin-1	ACTN1	0	25.6483	28.552	24.2102	30.4953	29.868	24.6907	29.6395	29.1151	0	26.0482	27.7633	27.8173	29.5668	27.6693
PG585	Alpha-actinin-4	ACTN4	0	26.7961	28.0912	25.6118	30.1339	29.8389	25.782	28.9749	28.9595	21.1357	27.7696	27.2952	28.8353	30.1225	28.3135
PG1963	Actin-related protein 2	ACTR2	24.2753	0	0	25.9896	27.9194	28.0177	26.2476	28.1626	27.9225	27.0086	0	23.5111	27.5082	28.0846	27.6615
PG295	Actin-related protein 3	ACTR3	25.441	22.8692	0	26.5507	28.7578	27.8329	26.8417	29.6931	29.17	26.5297	21.3361	24.1526	27.4747	28.685	27.6197
PG167	Disintegrin and metalloproteinase domain-containing protein 10	ADAM10	23.733	0	0	0	23.2133	23.0996	22.6741	22.9389	24.2853	0	0	24.5457	22.7885	23.5036	23.9063
PG1563	ADAM DEC1	ADAMDEC1	26.7448	0	0	27.2305	26.693	26.3777	25.4133	22.8361	26.4043	27.3796	22.2518	25.9316	27.6581	28.2138	29.4652
PG2258	Adipocyte enhancer-binding protein 1	AEBP1	0	0	0	0	0	0	23.01	0	0	22.4695	0	0	21.8043	0	0
PG1904	Afamin	AFM	26.125	26.0932	26.6931	28.0383	26.6366	25.9577	25.2199	20.7624	23.4839	27.0416	0	24.7311	24.6666	24.5911	25.0315
PG1549	Agrin; Agrin N-terminal 110 kDa subunit; Agrin C-terminal 110 kDa subunit; Agrin C-terminal 90 kDa fragment; Agrin C-terminal 22 kDa fragment	AGRN	21.8259	23.8943	25.7655	20.5669	27.4997	24.9491	20.3473	27.8899	26.7717	22.6465	19.4994	27.9692	25.5149	28.397	26.5293
PG981	Angiotensinogen; Angiotensin-1; Angiotensin-2; Angiotensin-3; Angiotensin-4; Angiotensin 1-9; Angiotensin 1-7; Angiotensin 1-5; Angiotensin 1-4	AGT	27.8843	26.5949	23.399	28.5147	26.7309	26.3002	27.896	21.5209	23.3516	27.4075	26.1632	24.969	26.1402	24.0089	23.2828
PG1817	Adenosylhomocysteinase	AHCY	0	0	0	23.9707	25.2432	24.9848	24.2679	26.9789	26.3289	23.3815	0	22.6827	25.5326	26.8853	25.4004
PG2045	Neuroblast differentiation-associated protein AHNAK	AHNAK	20.6486	23.6893	0	22.6078	23.6167	25.8854	21.959	25.7055	24.6687	27.0584	0	22.1427	24.2764	25.871	24.258
PG1267	Alpha-2-HS-glycoprotein; Alpha-2-HS-glycoprotein chain A; Alpha-2-HS-glycoprotein chain B	AHSG	29.7549	23.9799	22.6398	30.2806	28.4312	28.522	30.3109	26.6196	25.8572	28.5323	0	25.3921	27.3483	25.4411	26.1026
PG2076	CD166 antigen	ALCAM	0	0	27.4539	20.9964	27.216	27.6268	22.4786	23.443	27.149	23.0095	21.5065	29.3327	25.6804	26.9956	29.382
PG2262	Aldehyde dehydrogenase family 16 member A1	ALDH16A1	0	0	23.2598	23.1862	24.4481	23.4457	23.1229	24.3956	24.3469	23.6549	0	0	24.7011	24.9573	23.4428
PG14	Fructose-bisphosphate aldolase; Fructose-bisphosphate aldolase C	ALDOC	0	0	23.6649	24.7674	26.4817	26.5451	24.7046	27.6924	27.0568	0	0	0	26.5767	27.7827	26.9363
PG1656	Protein AMBP; Alpha-1-microglobulin; Inter-alpha-trypsin inhibitor light chain; Trypstatin	AMBP	28.5708	0	25.7686	28.7417	25.2886	26.6262	28.3745	22.6809	23.2943	26.9938	0	24.3967	26.795	23.5469	23.8733
PG1274	Alpha-amylase; Alpha-amylase 1; Alpha-amylase 2B; Pancreatic alpha-amylase	AMY1A; AMY2B; AMY2A; AMY1B	22.2673	0	0	23.3878	25.1771	0	23.3928	0	0	23.0197	0	0	22.1665	0	0
PG1488	Acidic leucine-rich nuclear phosphoprotein 32 family member A	ANP32A	0	0	0	24.7139	25.0707	25.2011	23.9271	25.74	25.7875	23.4271	0	0	26.9267	25.8233	25.2646
PG2133	Acidic leucine-rich nuclear phosphoprotein 32 family member B	ANP32B	0	0	0	0	0	22.6511	23.5674	24.3277	24.8077	0	0	0	25.5487	24.2408	0
PG342	Aminopeptidase N	ANPEP	0	24.6101	26.1134	21.6409	26.8506	26.3531	21.4125	26.1993	27.7173	22.3051	22.9487	25.517	25.7758	28.0881	27.9431
PG1668	Annexin; Annexin A1	ANXA1	20.891	0	23.671	24.9285	27.2287	26.6044	24.5784	27.3546	25.5314	24.6261	21.5206	23.1238	24.8546	26.5805	24.67
PG2057	AP-1 complex subunit beta-1	AP1B1	0	0	23.0832	23.5205	25.0457	25.3382	25.2514	23.2547	26.2477	26.1345	0	22.2694	27.093	25.9961	25.7702
PG1610	AP-2 complex subunit alpha-1	AP2A1	0	23.806	0	0	24.8269	23.3815	23.4716	24.8891	25.6763	23.7314	0	23.3487	26.2547	26.6602	25.6338
PG1600	AP-2 complex subunit alpha-2	AP2A2	0	0	0	0	0	0	21.5689	0	22.7523	23.5609	0	21.177	26.0842	21.3495	22.0638
PG668	AP complex subunit beta; AP-2 complex subunit beta	AP2B1; DKFZp781K0743	0	0	0	22.6796	22.9217	0	22.3255	23.0012	0	0	0	0	24.2916	24.528	0
PG433	AP-2 complex subunit mu	AP2M1	0	0	0	0	22.1656	0	23.1025	24.2326	0	0	0	0	23.8625	25.0779	0
PG1469	DNA-(apurinic or apyrimidinic site) lyase; DNA-(apurinic or apyrimidinic site) lyase, mitochondrial	APEX1	0	0	0	0	23.8523	0	22.0682	21.9561	0	0	0	0	23.5606	25.5131	0
PG119	Amyloid-like protein 2	APLP2	25.7739	28.439	28.5157	25.7185	29.1018	29.4323	26.2187	26.7751	28.4028	21.3828	30.2627	30.7007	27.2124	27.8536	28.8648
PG112	Apolipoprotein A-I; Proapolipoprotein A-I; Truncated apolipoprotein A-I	APOA1	28.2055	24.4811	25.5247	31.4824	30.4652	29.9011	30.8966	25.0924	23.5063	29.0465	21.1655	24.8955	25.8073	23.8121	25.4423
PG1649	Apolipoprotein A-II; Proapolipoprotein A-II; Truncated apolipoprotein A-II	APOA2	0	0	0	28.3277	26.4582	24.7788	28.1702	23.6937	0	27.0382	0	0	25.3345	0	0
PG1698	Apolipoprotein A-IV	APOA4	0	25.7579	0	30.4427	28.1401	27.9756	27.9847	22.3569	21.5152	26.2039	0	0	24.0927	24.2998	24.7695
PG1280	Apolipoprotein B-100; Apolipoprotein B-48	APOB	32.1948	28.1973	28.0984	30.5395	29.6504	29.0291	31.0045	27.0493	26.652	30.456	20.9902	25.9556	31.0682	27.673	27.6591
PG2048	Apolipoprotein B receptor	APOBR	0	0	0	22.8517	24.4004	23.3868	0	24.3738	23.0423	23.503	0	0	24.4056	24.3644	23.508
PG1290	Apolipoprotein D	APOD	28.4406	0	0	28.6989	26.5403	26.1236	27.1412	24.8371	24.1881	26.5996	24.7095	0	26.1533	25.4753	26.0183
PG584	Apolipoprotein E	APOE	33.4814	30.0062	29.49	33.8794	32.0142	33.4459	33.8526	26.6167	31.2179	32.5486	32.6568	34.163	31.827	29.5096	32.7549
PG1396	Beta-2-glycoprotein 1	APOH	29.5789	28.9755	0	29.4589	28.4432	27.9418	28.3196	24.7489	25.0673	29.3207	0	28.8857	28.6736	26.4573	26.9916
PG761	Apolipoprotein L1	APOL1	0	0	0	25.3352	0	0	25.2539	0	0	0	0	0	0	0	0
PG664	Amyloid beta A4 protein; N-APP; Soluble APP-alpha; Soluble APP-beta; C99; Beta-amyloid protein 42; Beta-amyloid protein 40; C83; P3(42); P3(40); C80; Gamma-secretase C-terminal fragment 59; Gamma-secretase C-terminal fragment 57; Gamma-secretase C-terminal fragment 50; C31	APP	0	26.4615	26.9199	24.277	27.1932	27.3455	0	25.4397	26.9532	0	27.7312	28.6014	25.7512	26.7709	27.4351
PG57	ADP-ribosylation factor 1; ADP-ribosylation factor 3	ARF1; ARF3	0	0	0	23.0021	26.2862	25.398	23.9309	27.3822	26.2994	23.5683	0	0	26.0738	26.2983	25.3744
PG970	Rho GTPase-activating protein 18	ARHGAP18	0	0	0	0	19.9562	21.2713	21.429	0	22.9398	21.8564	0	0	23.5295	22.9053	21.5665
PG1518	Rho GDP-dissociation inhibitor 1	ARHGDIA; HEL-S-47e	0	0	0	23.6476	25.9269	26.6101	23.9101	27.0949	26.7064	25.4866	24.2807	0	26.5852	27.1872	26.1029
PG305	Rho GDP-dissociation inhibitor 2	ARHGDIB	0	0	0	26.8977	28.0263	28.2199	27.7884	28.5652	29.2162	27.9975	0	26.747	29.0791	28.5565	27.3202
PG859	Actin-related protein 2/3 complex subunit 1B	ARPC1B	0	0	0	26.3036	27.1006	27.8439	24.8706	27.5738	27.9613	26.9266	0	0	27.1078	27.628	26.7809
PG1562	Actin-related protein 2/3 complex subunit 2	ARPC2	24.6324	23.3541	0	25.6507	26.9447	26.9506	24.7546	27.6031	27.7188	25.7091	0	0	27.4431	27.7894	26.2522
PG1463	Actin-related protein 2/3 complex subunit 4	ARPC4-TTLL3; ARPC4	0	0	0	0	27.4208	25.0816	24.3713	26.2834	25.8154	0	0	0	25.5449	26.6865	24.859
PG892		ASAH1	22.0335	0	0	22.7635	27.5429	27.143	23.7552	28.6256	25.5984	21.3134	25.7361	24.3917	24.8555	26.51	28.0922
PG1678	Sodium/potassium-transporting ATPase subunit alpha-1	ATP1A1	0	0	24.523	20.6957	24.9122	24.3218	20.7937	26.0227	26.7821	19.6786	22.7594	25.1341	25.967	27.9261	25.3198
PG1696	ATP synthase subunit beta; ATP synthase subunit beta, mitochondrial	ATP5B; HEL-S-271	0	0	0	21.4643	25.6818	25.697	21.8267	25.5599	26.6122	21.2094	0	24.4459	23.6481	24.0293	22.6552
PG738	Renin receptor	ATP6AP2	0	0	0	22.429	27.7314	27.7961	24.895	24.9611	28.419	0	0	0	25.2461	25.6632	28.946
PG1889	V-type proton ATPase catalytic subunit A	ATP6V1A	0	25.9232	24.9952	24.5179	27.3815	27.3863	25.8583	27.8162	28.2027	26.2389	0	25.8794	27.4465	28.1671	27.3849
PG714	V-type proton ATPase subunit B, brain isoform	ATP6V1B2	22.4895	0	0	22.6392	26.5417	26.7227	24.2859	26.3225	26.453	25.2269	24.4843	24.9091	26.0026	26.7744	25.6697
PG1205	Attractin	ATRN	24.6715	0	25.8505	26.0632	24.9675	25.0592	25.5662	0	24.833	26.1856	0	25.0788	25.3573	24.7424	24.8772
PG698	Zinc-alpha-2-glycoprotein	AZGP1	29.4029	0	0	30.215	26.6267	26.4237	28.8257	23.9907	23.4553	28.5284	0	23.448	26.8064	24.064	24.8637
PG1210	Beta-2-microglobulin; Beta-2-microglobulin; Beta-2-microglobulin form pI 5.3	B2M	0	0	0	30.9025	30.8474	28.2516	31.4539	30.6819	30.5457	30.5066	30.9583	28.4169	28.8807	29.9586	28.6217
PG1774	Beta-1,4-galactosyltransferase 1; Lactose synthase A protein; N-acetyllactosamine synthase; Beta-N-acetylglucosaminylglycopeptide beta-1,4-galactosyltransferase; Beta-N-acetylglucosaminyl-glycolipid beta-1,4-galactosyltransferase; Processed beta-1,4-galactosyltransferase 1	B4GALT1	0	0	0	0	25.5768	20.5185	0	25.0961	23.6599	22.33	23.7523	0	25.0457	26.2243	23.4003
PG2034	Apoptosis regulator BAX	BAX; Bax	0	0	0	0	0	0	20.4153	0	0	20.905	0	0	22.83	0	0
PG393	Basal cell adhesion molecule	BCAM; LU	25.5711	0	0	25.1963	0	0	25.241	0	0	24.8268	0	0	24.0839	0	0
PG448	Bridging integrator 2	BIN2	0	0	0	0	0	0	22.083	0	0	21.8057	0	0	23.3415	0	0
PG670	Biliverdin reductase A	BLVRA	0	0	0	21.7367	24.4746	21.5956	23.5088	24.984	24.5572	0	0	0	25.06	25.3919	0
PG1903	Biotinidase	BTD	0	24.3786	23.4047	22.8933	23.0825	22.9053	23.076	0	23.2138	0	0	23.4443	22.8573	22.894	23.9223
PG294	Complement C1q subcomponent subunit A	C1QA	30.2579	0	0	30.6537	27.2791	27.8646	31.2311	28.4545	28.9071	30.6383	0	0	30.2255	28.1816	27.7473
PG288	Complement C1q subcomponent subunit B	C1QB	31.658	0	0	31.2211	26.9967	27.0318	30.9038	27.5346	29.2451	31.5715	0	25.4307	30.2745	28.4155	27.2208
PG286	Complement C1q subcomponent subunit C	C1QC	27.552	0	0	30.3848	28.6962	27.2242	31.8421	27.9507	28.8252	31.8596	22.4974	23.8137	31.0387	28.8664	28.3423
PG1165	Complement C1r subcomponent; Complement C1r subcomponent heavy chain; Complement C1r subcomponent light chain	C1R	26.8209	23.6269	23.5781	26.8753	26.5946	25.0266	27.0696	26.4659	25.6397	25.3278	24.5937	25.211	25.2027	26.3712	23.9138
PG1726	Complement C1s subcomponent; Complement C1s subcomponent heavy chain; Complement C1s subcomponent light chain	C1S	27.9316	28.3282	26.3996	26.4566	28.162	25.0615	27.1867	27.5386	28.8656	25.2802	23.4585	23.4307	25.9381	26.929	23.9051
PG767	Complement C2; Complement C2b fragment; Complement C2a fragment	C2	27.5452	0	24.0746	25.8862	24.2454	23.5117	27.192	0	25.9042	26.9764	0	0	26.1298	25.8386	23.9906
PG1728	Complement C4-A; Complement C4 beta chain; Complement C4-A alpha chain; C4a anaphylatoxin; C4b-A; C4d-A; Complement C4 gamma chain	C4A	25.2643	0	0	27.1237	25.3102	26.8353	26.865	0	21.3349	24.5746	0	0	24.4427	0	0
PG1729	Complement C4-B; Complement C4 beta chain; Complement C4-B alpha chain; C4a anaphylatoxin; C4b-B; C4d-B; Complement C4 gamma chain	C4B	31.821	29.5617	29.8819	32.4916	30.2626	30.1326	32.1053	28.4788	27.8389	30.9044	25.5724	28.4216	30.2931	28.2204	28.4179
PG1214	C4b-binding protein alpha chain	C4BPA	30.8061	29.4316	28.4449	30.147	28.0192	27.5413	31.1834	27.2013	26.5951	29.4049	22.981	26.1426	29.4521	26.6649	26.9533
PG1797	C4b-binding protein beta chain	C4BPB	26.3442	0	0	26.5214	0	0	26.8723	0	0	0	0	0	24.6594	0	0
PG1632	Complement C5; Complement C5 beta chain; Complement C5 alpha chain; C5a anaphylatoxin; Complement C5 alpha chain	C5	29.9361	25.8869	27.2702	30.483	27.0913	27.0026	29.793	24.6838	24.9546	28.7811	23.8654	24.7893	28.3419	25.1568	24.8696
PG1761	Complement component C6	C6	25.2588	23.0918	25.0121	28.5759	25.499	25.2977	27.4735	21.6337	22.4839	27.0327	0	23.6876	25.5898	23.2345	22.8705
PG898	Complement component C7	C7	28.7524	23.5414	24.5504	29.2076	24.3376	25.1356	28.251	21.2671	20.5767	27.2328	0	0	27.1021	23.4302	21.6718
PG1701	Complement component C8 alpha chain	C8A	26.934	0	24.2132	25.2451	24.454	23.7904	26.3518	23.7243	22.2385	26.3744	0	24.089	26.2277	23.6557	23.5299
PG956	Complement component C8 beta chain	C8B	26.4345	0	23.6202	25.5796	24.3472	24.4497	26.0552	0	0	26.7436	0	24.5507	25.9477	23.6591	23.9214
PG1702	Complement component C8 gamma chain	C8G	26.5311	0	0	26.9461	23.6413	0	25.591	0	0	26.7492	0	0	24.2583	0	0
PG37	Complement component C9; Complement component C9a; Complement component C9b	C9	29.029	26.6249	26.6382	29.5194	26.4455	26.5092	29.2333	23.0175	24.8651	28.7985	0	25.143	28.0128	25.0094	24.9205
PG235	Niban-like protein 1	C9orf88; FAM129B	0	22.7247	23.2736	22.275	23.5275	24.0293	22.4156	25.1195	25.8528	0	0	22.817	24.5995	26.6726	24.6622
PG952	Cullin-associated NEDD8-dissociated protein 1	CAND1	0	0	24.2665	20.8419	24.7967	25.3189	21.5218	26.3447	27.2726	0	0	23.1037	26.0475	27.297	24.8557
PG1074	Adenylyl cyclase-associated protein; Adenylyl cyclase-associated protein 1	CAP1	20.9227	23.0328	0	20.3902	27.71	28.0439	22.9679	29.9807	29.7862	21.9505	23.5875	24.3049	28.1855	29.8386	26.0488
PG151	Calpain-1 catalytic subunit	CAPN1	0	0	24.1008	22.1586	25.0591	24.3586	22.9989	26.8925	26.5354	23.0227	22.7775	0	25.6556	26.6186	25.6463
PG2146	Calpain-2 catalytic subunit	CAPN2	0	0	0	0	22.9121	22.9423	21.5821	24.3836	23.4339	0	0	0	24.5429	24.7901	23.1971
PG400	Calpain small subunit 1	CAPNS1	0	0	0	0	24.1434	0	22.4064	24.1993	0	0	0	0	22.8198	23.3247	22.8534
PG45	F-actin-capping protein subunit alpha-1	CAPZA1	0	0	0	0	25.3005	25.6821	0	27.4477	26.6207	24.6293	25.9275	22.7609	26.3388	26.745	26.724
PG1026	F-actin-capping protein subunit beta	CAPZB	23.959	0	0	25.9539	26.335	26.4076	23.5011	27.7524	26.8903	24.9693	0	22.7267	27.4686	27.5374	27.035
PG993	Caspase-14; Caspase-14 subunit p17, mature form; Caspase-14 subunit p10, mature form; Caspase-14 subunit p20, intermediate form; Caspase-14 subunit p8, intermediate form	CASP14	0	0	0	24.4022	22.6571	0	22.7556	21.5671	22.2187	0	0	0	0	21.7059	0
PG1664	Catalase	CAT	23.7078	24.6417	23.6637	23.9103	27.3338	27.2222	25.5495	26.622	27.2593	25.986	25.6079	26.5378	26.862	26.8625	24.9606
PG1944	C-C motif chemokine 18; CCL18(1-68); CCL18(3-69); CCL18(4-69)	CCL18	0	0	0	26.6422	25.1191	0	27.3817	22.2015	0	26.6398	0	0	24.9521	0	0
PG905	T-complex protein 1 subunit delta	CCT4	0	0	0	0	24.7587	23.7829	22.7145	25.7626	25.542	0	0	0	24.2264	25.4543	0
PG2140	T-complex protein 1 subunit eta	CCT7	27.2836	0	24.7193	0	24.3331	24.3303	0	26.6509	26.109	0	0	0	24.5194	25.4186	0
PG1925	T-complex protein 1 subunit theta	CCT8	0	0	22.4156	20.3549	25.2781	25.2505	21.6226	26.6879	27.1171	21.8889	0	21.7513	25.238	26.6709	20.1361
PG1036	Monocyte differentiation antigen CD14; Monocyte differentiation antigen CD14; Monocyte differentiation antigen CD14, urinary form; Monocyte differentiation antigen CD14, membrane-bound form	CD14	27.9886	26.0065	27.5776	28.5086	30.5004	28.2024	29.1307	28.7937	29.879	29.9824	29.8139	29.5879	30.5699	31.4186	30.7072
PG1450	Scavenger receptor cysteine-rich type 1 protein M130; Soluble CD163	CD163	31.764	26.7967	29.0184	31.0394	22.0162	28.6715	33.058	23.5135	30.5446	33.8277	26.0272	29.5847	33.7099	27.5031	31.7936
PG1042	CD209 antigen	CD209; CLEC4M	0	0	0	23.3708	23.8022	22.1572	24.0488	0	22.7208	0	0	0	24.5032	24.4455	23.201
PG1794	Myeloid cell surface antigen CD33	CD33	0	0	0	0	23.1198	0	0	22.9268	0	22.5731	0	0	23.468	24.0256	23.4243
PG1150	CD44 antigen	CD44	23.708	26.9797	26.8033	25.4291	28.7952	28.2514	26.9918	28.3022	28.6329	27.2022	28.4354	27.6549	27.7665	29.1679	28.2499
PG1790	Leukocyte surface antigen CD53	CD53	0	24.1211	0	0	24.3149	24.172	21.3188	25.3099	24.58	0	0	0	23.2441	25.4958	25.4219
PG1571	CD5 antigen-like	CD5L	25.6904	0	0	27.0706	24.2421	24.2758	27.8459	22.0174	21.199	26.3835	0	0	25.8816	22.2964	0
PG2391	SLAM family member 5	CD84	0	0	26.2027	22.3443	23.409	25.2162	24.0749	0	24.754	24.2689	0	25.507	24.6757	22.7397	26.6291
PG1057	Adenosine deaminase CECR1	CECR1	26.1402	23.2667	26.3982	24.6951	26.8765	26.9435	25.889	22.9263	26.0251	26.9499	23.6279	28.5155	26.673	27.8661	28.4217
PG1811	Liver carboxylesterase 1; Carboxylic ester hydrolase	CES1	0	23.5003	22.5718	0	26.6979	24.9136	21.1341	25.3466	23.7256	0	0	24.2809	25.366	27.0252	23.3373
PG1216	Complement factor B; Complement factor B Ba fragment; Complement factor B Bb fragment	CFB	30.8386	29.6708	29.951	32.53	31.7727	30.0255	31.6284	31.6325	29.7312	31.3363	31.2539	28.7001	31.6656	32.2653	28.6128
PG2026	Complement factor H-related protein 1	CFHR1	25.6308	26.6942	0	27.9563	26.4738	26.0418	27.472	23.7375	24.3171	27.3241	0	27.1055	24.8649	24.1416	26.0524
PG1886	Complement factor H-related protein 2	CFHR2	24.4809	0	0	25.1785	0	0	23.4814	0	0	0	0	0	0	0	0
PG1050	Complement factor H-related protein 5	CFHR5	0	24.483	0	0	23.5553	22.938	23.2945	0	22.7678	0	0	23.7176	22.6416	21.2553	22.748
PG1412	Complement factor I; Complement factor I heavy chain; Complement factor I light chain	CFI	25.7331	0	0	29.174	24.904	24.7597	27.9284	22.1455	21.1832	27.3781	0	0	25.6714	21.5809	0
PG263	Chitinase-3-like protein 1	CHI3L1	29.0292	35.6789	29.1177	30.8918	33.1601	33.4838	30.0607	32.0985	33.0013	28.7191	35.5383	34.3217	29.9967	31.6996	34.5294
PG2066	Chitotriosidase-1	CHIT1	25.6318	34.3356	30.9368	28.4326	31.8232	33.0918	27.4636	30.1163	31.3067	29.0072	35.1641	35.8662	31.8735	33.1921	35.0403
PG2178	C-type lectin domain family 11 member A	CLEC11A	0	0	0	26.9587	0	23.2112	27.9779	0	23.3003	27.0151	0	25.44	26.052	21.964	26.793
PG1547	Chloride intracellular channel protein; Chloride intracellular channel protein 1	CLIC1	0	0	22.5978	24.4338	26.8147	26.7214	24.5055	28.4497	28.1042	21.3002	23.3019	21.9246	27.5464	27.9604	26.3678
PG1601	Calsyntenin-1; Soluble Alc-alpha; CTF1-alpha	CLSTN1	23.2568	24.7314	29.1552	25.4693	27.5237	28.2769	26.0806	27.9524	27.8933	26.7117	28.1902	29.5783	27.4451	27.6411	29.4106
PG425	Clathrin heavy chain; Clathrin heavy chain 1	CLTC	0	24.2139	26.0001	23.6593	27.5204	27.2632	21.1886	28.6409	28.9295	25.5612	22.3843	25.2245	27.1711	27.9644	28.4694
PG1739	Clusterin; Clusterin beta chain; Clusterin alpha chain; Clusterin	CLU	30.0166	27.9675	25.1018	29.1099	28.0263	27.2366	27.9762	25.4204	26.9139	27.7174	28.0104	27.989	27.2587	26.9543	27.4363
PG1186	Cytosolic non-specific dipeptidase	CNDP2	23.467	0	23.149	25.3653	27.5754	27.6415	24.6667	27.7134	27.9788	25.5077	0	24.8848	27.7107	28.1659	26.0825
PG1379		COL1A1	24.3894	0	0	24.3111	0	0	28.8935	0	0	0	0	0	25.5298	0	0
PG1646	Collagen alpha-1(I) chain	COL1A1	24.4032	0	0	23.4774	0	0	28.3977	0	0	26.7069	0	0	25.7889	0	0
PG410	Collagen alpha-2(I) chain	COL1A2	0	0	0	23.5754	0	0	28.2859	0	0	26.0212	0	0	25.4776	0	0
PG1647	Collagen alpha-1(III) chain	COL3A1	0	0	0	25.0991	0	0	25.2246	0	0	24.2397	0	0	23.3335	0	0
PG296	Collagen type IV alpha-3-binding protein	COL4A3BP	0	0	0	0	0	0	21.9305	22.0371	0	21.5475	0	0	24.1917	21.3924	0
PG244	Collagen alpha-1(V) chain	COL5A1	0	0	0	22.9073	0	0	22.9677	0	0	0	0	0	0	0	0
PG445	Collagen alpha-1(VI) chain	COL6A1	22.5986	24.2269	29.9582	26.0669	25.7416	28.7757	25.1514	21.7465	27.3487	22.7029	24.8594	28.4677	23.946	24.3012	28.5793
PG1751	Collagen alpha-2(VI) chain	COL6A2	0	0	26.5723	24.0986	21.2992	25.9473	24.0155	0	22.5872	0	0	22.1867	21.612	0	27.1505
PG1399	Collagen alpha-3(VI) chain	COL6A3	25.8052	0	0	25.9312	0	0	26.0474	0	0	22.7279	0	0	22.8427	0	0
PG2267	Procollagen galactosyltransferase 1	COLGALT1	0	26.1247	24.6757	0	24.4083	24.1868	21.2209	21.7468	25.8957	0	0	25.6533	23.3733	26.1514	26.4626
PG1933	Coatomer subunit beta	COPB1	0	0	22.612	23.5323	23.904	24.1518	0	25.6975	24.5846	0	0	22.1395	23.7626	25.2191	23.4362
PG1881	Coatomer subunit beta	COPB2	0	0	23.8729	23.5118	24.3531	24.3787	22.673	24.6149	25.4847	0	0	22.6135	25.6928	26.0056	23.9583
PG2433	Coatomer subunit gamma-1	COPG1; COPG	0	0	0	22.0736	22.1891	23.5946	21.8108	23.1877	24.5402	0	0	0	24.1137	25.0203	0
PG172	Coronin; Coronin-1A	CORO1A	22.3662	23.9014	24.545	22.9041	26.4989	26.9329	24.7843	29.5302	28.7142	24.258	23.3578	24.0594	28.0164	29.4258	27.008
PG159	Coronin; Coronin-1B	CORO1B; DKFZp762I166	0	0	23.1395	22.4934	25.66	25.9105	22.1634	24.6603	25.9905	0	0	0	25.1848	25.8581	24.993
PG330	Coronin; Coronin-1C	CORO1C	0	0	0	22.1355	27.4195	27.5635	23.7548	28.5868	27.27	0	0	25.1016	25.8305	28.0945	25.5724
PG868	Ceruloplasmin	CP	31.433	29.6927	29.6147	32.9468	29.7705	29.6666	31.9796	28.3883	28.5761	31.3713	26.8417	29.574	30.7227	29.2839	28.2467
PG405	Carboxypeptidase B2	CPB2	24.174	0	0	23.5775	22.9962	0	22.9635	0	0	22.8403	0	0	22.332	0	0
PG1595	Carboxypeptidase D	CPD	0	0	0	21.9013	21.318	21.9285	23.232	0	21.2709	0	0	22.503	0	0	25.3766
PG1772	Carboxypeptidase N catalytic chain	CPN1	0	0	0	0	24.0515	0	22.473	21.7697	0	0	0	0	22.0413	0	0
PG1808	Carboxypeptidase N subunit 2	CPN2	25.0054	0	0	24.779	22.9495	23.4983	24.2618	0	0	23.9176	0	0	22.7433	0	0
PG2312	Serine/threonine-protein phosphatase CPPED1	CPPED1	0	0	0	24.1568	24.8655	25.724	22.8858	24.4821	26.0542	0	0	0	25.2062	25.756	21.8014
PG1652	C-reactive protein; C-reactive protein(1-205)	CRP	20.126	0	0	29.2754	0	0	29.1175	0	0	28.6893	0	0	25.7116	0	0
PG1426	Macrophage colony-stimulating factor 1 receptor	CSF1R	25.5171	0	25.9198	25.5991	23.8445	24.7913	26.7078	0	26.4936	0	0	26.7537	27.0573	24.7968	27.7138
PG300	Versican core protein	CSPG2; VCAN	23.184	0	0	22.8782	0	0	23.1289	0	0	24.3115	0	0	22.7648	0	22.4833
PG571	Cystatin-C	CST3	28.4888	0	0	28.1528	27.2769	26.3713	27.2125	25.5187	26.3308	28.3159	0	29.0674	26.9349	26.4663	27.8844
PG107	Cathepsin B; Cathepsin B light chain; Cathepsin B heavy chain	CTSB	31.6506	31.2003	27.2985	31.2481	30.9374	32.0878	31.5604	30.9221	31.6507	30.4025	32.3936	31.0652	28.685	29.0131	33.5043
PG1134	Dipeptidyl peptidase 1; Dipeptidyl peptidase 1 exclusion domain chain; Dipeptidyl peptidase 1 heavy chain; Dipeptidyl peptidase 1 light chain	CTSC	28.2425	0	24.5135	25.9662	25.7542	25.5622	27.1888	27.3027	26.6122	26.6488	0	24.0214	26.3998	26.199	26.6613
PG443	Pro-cathepsin H; Cathepsin H mini chain; Cathepsin H; Cathepsin H heavy chain; Cathepsin H light chain	CTSH	0	24.8886	23.2026	25.0132	26.6414	27.2182	22.7621	24.7819	23.4081	0	28.4631	27.0711	25.2896	27.4165	30.0866
PG89	Cathepsin L1; Cathepsin L1 heavy chain; Cathepsin L1 light chain	CTSL1; CTSL	26.4314	0	0	26.114	27.1096	26.9028	25.5205	26.1166	25.8133	0	27.2566	26.0197	24.5418	26.3954	27.6577
PG1824	Cathepsin S	CTSS	28.7504	26.2758	26.2518	29.4036	29.9124	32.3388	29.5651	31.1087	30.4588	29.9279	32.4222	32.1138	28.9066	30.096	32.3507
PG2385	Cathepsin Z	CTSZ	0	22.8714	0	27.1713	28.8471	29.8742	27.8815	29.414	28.7508	24.4887	30.097	30.418	27.0853	28.0029	30.6132
PG359	C-X-C motif chemokine; C-X-C motif chemokine 10; CXCL10(1-73)	CXCL10	0	0	0	0	25.2739	0	25.0029	23.5495	24.7336	0	0	0	24.1459	25.0508	0
PG2334	C-X-C motif chemokine 16	CXCL16	0	0	0	21.3444	24.5097	22.1391	0	22.0231	24.217	0	0	0	24.196	25.7576	25.789
PG1900	C-X-C motif chemokine; C-X-C motif chemokine 5; ENA-78(8-78); ENA-78(9-78)	CXCL5	0	0	0	20.7448	27.2326	0	0	0	0	0	0	0	24.4578	24.7124	0
PG2235	Cytoplasmic FMR1-interacting protein 1; Cytoplasmic FMR1-interacting protein 2	CYFIP1; CYFIP2	0	0	23.7583	22.8135	22.8652	24.1198	22.2695	24.6225	24.8876	0	0	23.1282	24.6706	24.6938	23.0523
PG693	Aspartate--tRNA ligase, cytoplasmic	DARS	22.0622	0	0	0	22.4244	23.0708	21.8254	23.8937	24.3834	22.7116	0	0	23.378	23.4801	0
PG2394	Drebrin-like protein	DBNL	0	0	0	0	22.3361	0	20.9818	0	0	0	0	0	23.3016	23.1346	0
PG1704	Decorin	DCN	0	0	0	24.307	0	0	23.7601	0	0	0	0	0	24.4108	0	0
PG1417	Dynactin subunit 1	DCTN1; DKFZp686I0746; DKFZp686E191; DKFZp686E0752	0	0	0	22.5769	21.6002	0	0	23.3439	23.0979	0	0	0	23.3063	23.2028	0
PG2108	DNA damage-binding protein 1	DDB1	0	22.8917	24.5483	0	24.6381	24.4682	21.6186	26.9437	25.6325	0	0	24.6006	25.0164	26.1532	24.9447
PG888	Complement factor D	DF; CFD	25.4862	0	0	25.3546	24.5448	25.6685	24.2533	0	0	26.4049	0	0	26.5354	24.4784	24.1029
PG1515	Semaphorin-4B	DKFZp686A04130; SEMA4B	0	0	0	0	22.4731	21.2777	22.3504	23.1281	23.1721	0	0	22.0482	23.7491	23.4438	23.6137
PG2205		DKFZp686C02220	25.0277	0	0	24.4618	0	0	25.2299	0	0	25.7451	0	0	25.2343	0	0
PG2202		DKFZp686C11235	30.4171	27.35	0	28.7787	27.0493	25.39	29.4184	23.2033	26.1081	29.741	23.4411	25.2123	29.5174	25.3491	23.964
PG2174	Semaphorin-4A	DKFZp686D04248; SEMA4A	0	24.402	22.5797	0	24.954	0	22.0497	25.132	24.8809	22.7906	0	23.0836	24.4529	25.448	25.4368
PG325	N-acetylglucosamine-6-sulfatase	DKFZp686E12166; GNS	0	26.4389	27.3245	0	25.983	26.9408	23.1427	27.1511	26.3275	0	25.8174	28.1276	23.346	25.0844	28.8013
PG2201		DKFZp686G11190; DKFZp686H20196	27.9618	0	0	26.5644	25.3469	24.9722	27.5251	0	0	27.9357	0	24.3505	26.4525	22.5723	21.3427
PG2207		DKFZp686I04196; DKFZp686E23209	32.3961	30.9414	29.8737	32.0788	30.1576	30.0289	31.001	28.8359	28.4371	31.7538	27.9884	29.9293	31.0746	28.0397	26.9863
PG1644	Ig gamma-3 chain C region	DKFZp686I15212; IGHG3; FLJ00385	32.2366	31.0563	27.9573	31.2709	29.4548	29.2283	31.2467	28.2033	27.3852	31.5249	28.4274	28.6192	30.6607	27.2158	27.7814
PG2242		DKFZp686K04218	23.2978	0	0	23.3863	0	0	23.518	0	0	0	0	0	22.0374	0	0
PG2206		DKFZp686K18196	27.2791	0	0	25.7976	24.0687	24.0719	25.9673	0	0	25.8093	0	0	25.2092	0	22.691
PG2204		DKFZp686P15220	26.3442	0	0	27.8352	0	0	0	0	0	0	0	0	0	0	0
PG1008	cAMP-dependent protein kinase type I-alpha regulatory subunit; cAMP-dependent protein kinase type I-alpha regulatory subunit, N-terminally processed	DKFZp779L0468; PRKAR1A	25.2047	0	0	25.0876	0	23.696	0	22.9808	22.9329	0	0	0	22.3963	22.7181	23.1906
PG198	Dihydrolipoyl dehydrogenase; Dihydrolipoyl dehydrogenase, mitochondrial	DLD	0	23.2838	24.4983	0	25.519	23.81	21.6667	26.4848	25.6488	22.848	0	24.0844	24.169	25.838	24.1404
PG2386	DnaJ homolog subfamily B member 11	DNAJB11	0	0	0	22.5572	22.6606	21.3721	0	23.3852	22.5024	24.0821	0	22.1527	23.1489	23.1672	25.0546
PG2373	Dipeptidyl peptidase 3	DPP3; DKFZp686O1117	0	25.5302	25.2284	22.3352	26.5122	26.5803	23.5374	27.3053	27.4837	23.9931	0	23.2539	26.8039	27.3872	26.398
PG1837	Dipeptidyl peptidase 4; Dipeptidyl peptidase 4 membrane form; Dipeptidyl peptidase 4 soluble form	DPP4	0	0	0	23.4073	0	0	23.7242	24.0419	0	22.5044	0	0	24.406	0	0
PG748	Dihydropyrimidinase-related protein 2	DPYSL2	21.6772	24.6647	23.3247	0	26.4965	25.4806	22.1471	25.5884	25.824	21.9866	22.7922	23.586	26.7244	27.0157	26.1421
PG2040	Desmocollin-1	DSC1	0	0	0	23.1863	21.8862	0	0	21.35	0	0	0	0	22.748	0	22.054
PG2021	Desmoglein-1	DSG1	0	24.6383	23.7364	22.5759	22.676	23.181	22.3019	0	23.6311	21.4627	23.9223	23.2999	23.2787	23.7696	21.826
PG1777	Desmoplakin	DSP; DSP variant protein	24.1288	25.2705	25.533	26.5632	25.2678	29.661	24.4983	24.9554	25.4347	23.0152	0	26.1641	25.3289	25.8151	24.5259
PG2082	Cytoplasmic dynein 1 heavy chain 1	DYNC1H1	23.2016	0	21.1931	0	22.6328	23.6352	0	25.4389	25.2726	22.7986	23.0089	0	25.2525	26.7637	20.4007
PG724	Cytoplasmic dynein 1 intermediate chain 2	DYNC1I2	0	0	0	0	22.516	23.3935	0	0	23.9865	22.2728	0	0	23.212	23.5931	22.252
PG672	Extracellular matrix protein 1	ECM1	0	25.7017	29.6275	25.856	26.6344	28.4378	24.0462	21.3559	28.3386	26.9622	26.4637	29.8602	25.1834	26.2185	30.3744
PG2000	Elongation factor 1-alpha; Putative elongation factor 1-alpha-like 3; Elongation factor 1-alpha 1; Elongation factor 1-alpha 2	EEF1A1; EEF1A1P5; EEF1A1L14; PTI-1; EEF1A2	28.8636	23.2539	22.6943	28.4456	29.3396	29.9463	27.3123	30.4691	30.1646	24.821	25.3293	27.6083	27.8088	29.1728	27.8047
PG1832	Elongation factor 1-gamma	EEF1G	0	0	0	25.237	25.5097	26.2425	25.8437	27.3807	26.8675	24.9182	0	0	25.7706	25.9287	24.2569
PG1759	Elongation factor 2	EEF2	24.6527	24.5964	27.4571	26.1262	28.2448	29.0901	26.68	30.0418	30.0994	25.7674	24.9306	26.9498	28.641	29.7969	27.5239
PG604	EGF-containing fibulin-like extracellular matrix protein 1	EFEMP1	25.4104	0	0	23.8719	0	0	24.7363	0	0	24.1839	0	0	23.7744	0	0
PG231	Eukaryotic translation initiation factor 3 subunit B	EIF3B; EIF3S9	0	0	0	0	22.7573	23.5306	22.2735	24.4744	24.8313	0	22.3194	21.5952	23.8096	24.6651	23.6268
PG921	Eukaryotic translation initiation factor 3 subunit G	EIF3G	0	0	0	21.0295	0	0	22.1037	0	0	0	0	0	22.6515	0	0
PG2069	Eukaryotic translation initiation factor 3 subunit I	EIF3I	0	0	0	22.6109	21.8475	22.2738	0	23.8893	23.0937	0	0	0	22.1966	22.7078	0
PG940	Eukaryotic initiation factor 4A-I	EIF4A1	0	0	0	23.9593	26.5905	27.0435	23.7899	27.3572	27.6973	0	0	23.5767	25.0427	27.1248	26.8287
PG1996	Eukaryotic translation initiation factor 5A-1; Eukaryotic translation initiation factor 5A; Eukaryotic translation initiation factor 5A-1-like	EIF5A; EIF5AL1	29.4481	0	0	0	27.5941	26.3408	0	27.866	27.9458	0	0	25.7915	27.0492	25.4801	27.3598
PG1535	Heat shock protein HSP 90-alpha	EL52; HSP90AA1	26.5267	23.544	27.3471	26.557	29.7261	28.967	27.3561	30.5075	29.7341	26.921	21.8922	26.9672	29.6327	29.7239	28.3763
PG2434	EMILIN-1	EMILIN1	0	0	28.9658	21.3827	26.2073	28.5278	0	24.1308	28.6845	0	23.771	28.5881	24.1211	27.2168	30.9987
PG2322	EMILIN-2	EMILIN2	28.514	25.8707	29.0222	27.201	27.3483	28.674	27.1841	26.4671	27.6643	27.5125	0	28.9588	27.511	26.9392	29.9908
PG2349	Echinoderm microtubule-associated protein-like 4; Tyrosine-protein kinase receptor	EML4; EML4-ALK variant 6; EML4-ALK variant 7; EML4-ALK	0	0	0	0	22.647	23.1917	0	22.4386	23.9232	22.4231	0	0	23.5568	24.7186	0
PG137	Alpha-enolase; Enolase	ENO1	26.1556	30.5241	24.127	27.8633	31.0702	31.2645	29.2906	32.1476	31.8049	28.5526	30.1846	29.9215	30.3086	31.5306	29.8822
PG1415	Ectonucleotide pyrophosphatase/phosphodiesterase family member 2	ENPP2	0	0	0	21.4297	0	19.9475	21.1497	0	23.2168	0	0	0	23.463	0	0
PG2420	Band 4.1-like protein 3; Band 4.1-like protein 3, N-terminally processed	EPB41L3	0	0	0	21.6731	21.7379	20.7115	23.6598	23.4803	22.3933	21.8028	0	0	25.3775	23.4565	22.9411
PG1277	10 kDa heat shock protein, mitochondrial	EPFP1; HSPE1; HSPE1-MOB4	24.3273	0	0	24.1236	24.3936	0	20.2236	26.6661	25.3494	0	0	0	24.3581	23.8755	0
PG2314	Endoplasmic reticulum resident protein 44	ERP44	0	0	23.3119	25.3177	24.8554	24.0108	24.5572	25.3479	25.62	0	22.3081	0	25.1689	27.335	25.6871
PG466	Protein disulfide-isomerase A4	ERP70; PDIA4	22.5586	26.2124	26.6747	25.2937	26.6751	26.5395	26.5113	29.1323	28.2894	28.4532	26.0849	26.8893	28.4848	27.8859	27.9226
PG1264	Eukaryotic peptide chain release factor subunit 1	ETF1	0	0	0	0	23.8861	24.2022	22.9175	25.6521	25.4709	0	0	0	24.1104	25.0046	0
PG977	RNA-binding protein EWS	EWSR1; EWSR1/ZNF384 fusion; EWSR1/ATF1 fusion	0	0	0	0	0	0	0	0	0	21.5867	0	0	22.3543	0	0
PG1411	Ezrin; Tyrosine-protein kinase receptor	EZR; HEL-S-105; EZR-ROS1	0	0	25.8171	21.7963	26.1564	25.8552	23.6841	26.8641	26.4935	24.0195	23.4377	24.2162	26.3358	28.4224	25.5426
PG1662	Coagulation factor XI; Coagulation factor XIa heavy chain; Coagulation factor XIa light chain	F11	25.4624	0	0	24.5006	0	0	25.2754	0	0	29.3625	0	0	23.6972	0	0
PG580	Coagulation factor XII; Coagulation factor XIIa heavy chain; Beta-factor XIIa part 1; Coagulation factor XIIa light chain	F12	25.5682	0	0	26.4916	25.2169	0	25.0334	0	0	26.1592	0	0	24.4533	22.5246	0
PG1685	Coagulation factor XIII B chain	F13B	0	0	0	22.3737	0	0	23.0538	0	0	0	0	0	21.7707	0	0
PG1625	Prothrombin; Activation peptide fragment 1; Activation peptide fragment 2; Thrombin light chain; Thrombin heavy chain	F2	27.2068	23.26	24.7878	28.8804	25.3426	24.9033	28.678	21.7448	20.6654	26.161	0	23.2428	26.9394	24.0565	25.0902
PG1407	Fatty acid-binding protein, adipocyte	FABP4	0	0	0	27.6416	28.4733	28.8194	26.9123	25.146	27.6767	26.1473	0	0	0	24.7041	27.6986
PG1408	Fatty acid-binding protein, epidermal	FABP5	0	0	0	29.6853	29.5914	28.6779	28.3667	29.4234	30.383	28.2826	0	28.0227	29.0356	29.4745	30.9281
PG1781	Fumarylacetoacetase	FAH	0	0	0	24.2803	23.9173	23.7147	25.2016	23.7679	24.4737	0	0	0	26.4223	24.9376	24.3706
PG271	Protein FAM49B	FAM49B; DKFZp686B04128	21.9694	0	0	22.8929	23.4131	22.8423	0	23.3823	23.8654	0	0	0	24.2835	23.6328	23.657
PG983	Fibulin-1	FBLN1	0	0	0	24.192	0	0	24.2015	0	0	0	0	0	0	0	0
PG1812	Fibulin-1	FBLN1	28.0474	0	0	26.0644	0	0	27.3	0	0	26.0388	0	0	26.6473	0	0
PG185	Fibulin-5	FBLN5	0	0	0	22.898	0	0	22.603	0	0	24.2437	0	0	23.4333	0	0
PG1724	Fructose-1,6-bisphosphatase 1	FBP1	21.2546	21.7424	0	25.3961	29.7122	29.7973	26.4916	31.0637	30.2674	23.2836	25.4829	24.4363	30.0488	31.2515	29.0882
PG2435	IgGFc-binding protein	FCGBP	26.8258	0	0	26.2828	0	0	26.6012	0	0	26.664	0	0	25.896	0	0
PG775	Low affinity immunoglobulin gamma Fc region receptor III-A; Low affinity immunoglobulin gamma Fc region receptor III-B	FCGR3A; Fc-gamma receptor IIIB; FCGR3B	26.3332	0	25.9349	24.8436	24.7008	25.244	27.0613	23.4987	27.2771	28.2575	0	28.1226	27.7549	25.6846	26.8369
PG2251	Fermitin family homolog 3	FERMT3	0	25.6439	26.1088	22.422	27.4629	27.8492	23.8955	27.5692	27.3931	23.9091	0	22.1891	26.2118	26.8829	26.538
PG1650	Fibrinogen alpha chain; Fibrinopeptide A; Fibrinogen alpha chain	FGA	33.9486	25.1519	0	33.1704	28.0019	25.0634	33.56	26.6428	22.6798	33.0627	0	0	31.7193	23.1358	0
PG674	Fibrinogen gamma chain	FGG; DKFZp779N0926	34.5592	25.49	26.7572	33.8303	28.9542	26.9888	34.4585	28.4458	26.1941	33.4698	23.4882	22.3961	32.0691	22.7794	22.9611
PG855	Fibroleukin	FGL2	0	0	0	0	0	18.9818	21.6172	0	27.1357	21.7812	0	0	24.0147	22.6303	22.0538
PG603	Fumarate hydratase, mitochondrial	FH	0	0	0	0	25.1482	24.2356	22.8946	26.8134	26.181	0	0	23.6052	24.5808	26.3319	20.7227
PG2071	Peptidyl-prolyl cis-trans isomerase FKBP5; Peptidyl-prolyl cis-trans isomerase FKBP5, N-terminally processed	FKBP5	0	0	0	21.6524	21.6978	0	22.098	22.3254	0	22.3316	0	0	23.9866	22.5723	0
PG1798	Filamin-A	FLNA; FLJ00119	25.427	28.754	30.4771	29.2276	31.6538	31.4417	29.2402	32.5426	32.1473	29.3851	27.8762	30.0389	30.6673	32.2699	31.6501
PG104	Filamin-B	FLNB; DKFZp686A1668	0	21.9142	23.8742	21.1115	27.3277	25.6356	21.727	27.0111	25.8738	20.7785	0	20.8564	25.9329	28.364	23.44
PG129	Fibronectin; Anastellin; Ugl-Y1; Ugl-Y2; Ugl-Y3	FN1; DKFZp686O12165; DKFZp686L11144; DKFZp686O13149	30.9958	27.8824	34.8967	31.9834	29.5774	33.4715	31.5475	29.9212	34.7025	30.0439	24.1042	33.8686	30.4601	30.0301	33.6625
PG784	Far upstream element-binding protein 1	FUBP1	0	0	22.5236	0	21.9755	22.2756	21.7566	24.3425	24.1979	22.9408	0	0	23.6513	24.679	23.4793
PG1665	Tissue alpha-L-fucosidase	FUCA1	26.4293	0	0	25.535	22.8554	24.3564	25.4819	0	23.2325	25.7028	0	24.234	24.6571	21.3953	25.778
PG946	Glucose-6-phosphate 1-dehydrogenase	G6PD	20.9508	22.6112	21.594	0	28.3133	28.4619	19.1632	26.3547	27.3859	0	0	24.9566	25.3661	27.5616	22.3995
PG250	Lysosomal alpha-glucosidase; 76 kDa lysosomal alpha-glucosidase; 70 kDa lysosomal alpha-glucosidase	GAA	0	24.9228	24.6718	22.5336	23.92	25.3881	0	26.0275	25.0086	20.737	24.0992	26.6022	24.6493	25.1154	27.432
PG2290	Aldose 1-epimerase	GALM; Ibd1	24.8401	0	0	24.8973	24.2087	26.0853	24.5572	26.4674	25.7522	0	0	0	25.3519	25.8791	26.126
PG1207	Growth arrest-specific protein 6	GAS6	0	0	0	0	0	0	21.8236	0	0	22.5385	0	0	22.3817	0	0
PG385	Glucosylceramidase	GBA	0	25.4697	27.1373	0	24.9789	25.196	23.4709	25.9299	26.8046	0	0	27.5107	24.0981	24.4988	28.5632
PG2152	Interferon-induced guanylate-binding protein 1	GBP1	0	23.2142	19.5907	16.8922	29.342	20.0951	18.8552	30.2401	30.4702	17.9427	18.9604	17.1569	28.2121	30.833	21.9492
PG1391		GC	26.765	28.2671	0	30.2849	29.2668	29.1864	27.4822	21.6506	21.7839	26.8694	25.1801	28.4334	25.941	26.1491	20.7283
PG1912	Glutamate--cysteine ligase catalytic subunit	GCLC	0	24.1057	24.6112	22.8804	25.4205	26.4485	0	23.2037	24.5453	23.1392	0	23.916	24.6922	24.5536	25.8504
PG593	Rab GDP dissociation inhibitor alpha	GDI1	0	0	0	0	25.24	24.4495	21.4634	24.5696	25.6087	22.4182	0	0	25.019	26.323	0
PG1142	Rab GDP dissociation inhibitor beta	GDI2	24.7172	23.2501	0	24.8464	28.6977	27.7439	26.5323	29.6739	29.0139	24.1911	23.8665	26.086	28.1138	28.6737	25.7755
PG1692	Alpha-galactosidase A	GLA	23.0717	0	0	22.9529	25.1976	26.2031	23.1282	24.202	25.5703	0	0	25.7992	23.5049	23.7702	26.5285
PG948	Glyoxalase domain-containing protein 4	GLOD4	0	0	0	0	24.1403	24.5642	23.3961	24.4658	24.8922	0	0	0	25.1756	25.3982	0
PG1783	Ganglioside GM2 activator; Ganglioside GM2 activator isoform short	GM2A	0	0	0	27.4441	30.0424	31.9625	28.3247	28.7855	29.5141	28.4349	31.2898	32.136	27.9374	28.3006	31.8957
PG1677	Guanine nucleotide-binding protein G(i) subunit alpha-2	GNAI2; WUGSC:H_LUCA16.1	0	0	0	21.7974	25.2562	25.1543	21.3974	26.2412	25.5316	20.8681	0	22.2993	25.4237	27.0026	26.055
PG38	Guanine nucleotide-binding protein G(I)/G(S)/G(T) subunit beta-1	GNB1	0	0	27.0281	24.9765	24.9326	24.8913	25.1451	26.5673	25.5017	0	0	0	26.1001	25.3743	25.4717
PG715	Aspartate aminotransferase, cytoplasmic; Aspartate aminotransferase	GOT1; GIG18	25.7561	24.3485	0	24.2539	25.0814	24.663	24.6605	26.4266	25.5095	0	0	0	24.711	25.6912	24.3486
PG196	Aspartate aminotransferase; Aspartate aminotransferase, mitochondrial	GOT2	23.4499	24.9849	0	22.1351	25.998	24.4128	23.6099	26.6703	26.1966	22.4856	25.4137	0	24.011	25.8229	24.1864
PG493	Glucose-6-phosphate isomerase	GPI	25.0246	25.9142	24.9638	24.4827	28.4924	28.5841	25.9638	28.44	28.9486	25.6332	24.7337	27.216	27.8937	29.128	27.132
PG281	Transmembrane glycoprotein NMB	GPNMB	24.1695	0	27.9864	25.7163	26.7923	27.7056	27.1588	26.8804	26.5107	26.5843	27.6517	29.8603	26.696	26.0454	28.9037
PG1849	Granulins; Acrogranin; Paragranulin; Granulin-1; Granulin-2; Granulin-3; Granulin-4; Granulin-5; Granulin-6; Granulin-7	GRN	26.6518	26.1341	27.7998	22.7943	27.6709	28.0229	22.6944	28.8734	25.7136	0	28.5293	27.5914	26.7104	28.7497	28.661
PG1695	Gelsolin	GSN	0	0	25.6137	23.0001	26.6913	26.7544	21.9202	27.901	27.1206	23.652	0	24.4284	25.3498	28.2147	27.253
PG1582	Core histone macro-H2A.1; Histone H2A	H2AFY	21.5038	0	0	0	24.3093	23.9923	21.4597	24.4558	22.6817	20.7069	0	0	23.8232	26.3145	24.4868
PG2086	Hyaluronan-binding protein 2; Hyaluronan-binding protein 2 50 kDa heavy chain; Hyaluronan-binding protein 2 50 kDa heavy chain alternate form; Hyaluronan-binding protein 2 27 kDa light chain; Hyaluronan-binding protein 2 27 kDa light chain alternate form	HABP2	25.1488	0	26.9131	25.3532	25.8165	25.9415	25.5559	26.9235	26.626	26.1314	0	25.4652	26.0831	26.2559	26.0753
PG32	Thioredoxin domain-containing protein 5	hCG_1811539; TXNDC5; STRF8; DKFZp666I134	0	0	0	0	0	0	0	0	0	24.6394	0	0	22.942	23.857	0
PG1403	Thymidine phosphorylase	hCG_1988078; TYMP	23.5602	20.806	25.1011	24.8257	26.7907	26.1554	24.4364	28.2045	28.8499	25.7247	25.0186	25.0167	28.4756	29.2792	26.9566
PG343	Ras GTPase-activating-like protein IQGAP1	hCG_1991735; IQGAP1	0	23.63	26.0889	22.5157	28.2234	27.2947	21.088	28.6558	27.8809	18.9323	23.9232	23.5616	27.8442	29.5245	26.7036
PG350	Spliceosome RNA helicase DDX39B; ATP-dependent RNA helicase DDX39A	hCG_2005638; DDX39B; DDX39A	0	0	0	0	24.9688	25.0211	23.8653	25.9388	25.4621	0	0	0	24.3244	25.3121	24.609
PG178	Galectin; Galectin-3	hCG_22119; LGALS3	0	0	0	24.6799	26.9596	28.002	21.3646	27.3491	26.5197	21.7458	0	0	25.3928	26.3195	25.1949
PG262	Complement factor H	hCG_40889; CFH	30.6916	28.4336	29.0675	31.3306	29.1731	28.7694	30.3747	27.105	27.0817	29.8268	27.6	27.4399	29.1834	27.3681	28.1731
PG1167	Hematopoietic lineage cell-specific protein	HCLS1	0	0	0	21.5784	23.2403	23.3195	22.1229	23.9617	23.7017	23.1019	0	0	24.8933	24.89	22.6427
PG1068	Hepatoma-derived growth factor	HDGF	0	0	0	20.7489	0	21.1995	22.0919	24.0727	23.9963	0	0	0	23.9027	24.2802	22.1719
PG2498		HEL-213	34.3229	27.3196	25.8089	33.9316	31.0634	32.3118	32.9666	30.9106	29.5488	33.4054	31.7001	30.7012	32.1088	29.1488	30.2888
PG2499		HEL-214	29.6664	29.0758	26.8682	29.4237	27.5298	27.4968	29.8407	24.0468	25.8326	30.1917	0	26.531	29.3517	25.1611	26.107
PG1620	Glutathione reductase, mitochondrial	HEL-75; GSR	21.3452	24.2704	0	20.2609	26.9059	26.6664	23.6488	26.6626	26.3639	25.1135	21.5053	24.3244	27.1089	26.8791	23.4928
PG1629	Carbonic anhydrase 2	HEL-76; CA2	0	0	0	0	26.6266	26.8683	21.2908	27.084	27.5045	0	0	22.7518	26.622	28.4846	23.4368
PG1868	14-3-3 protein beta/alpha; 14-3-3 protein beta/alpha, N-terminally processed	HEL-S-1; YWHAB	0	0	0	25.2814	27.6451	26.5415	0	26.7648	26.5676	0	25.5515	0	25.6484	26.3924	26.2206
PG1859	Flavin reductase (NADPH)	HEL-S-10; BLVRB	0	0	0	25.4498	25.615	27.3004	0	26.0585	26.911	25.5527	0	0	25.6266	24.9838	25.0676
PG550	Heat shock 70 kDa protein 1B; Heat shock 70 kDa protein 1A	HEL-S-103; HSPA1B; HSPA1A	25.1991	23.4104	26.4287	24.8421	27.1501	26.416	25.9062	28.6922	28.3979	27.2037	24.7497	26.6954	28.7336	29.972	27.7466
PG1850	Cytosol aminopeptidase	HEL-S-106; LAP3	25.4754	27.2197	24.6529	26.1957	29.0009	27.9678	27.1383	29.3771	29.8223	27.9515	25.7767	26.0883	29.4379	28.9423	26.1421
PG1998	Tropomyosin alpha-4 chain	HEL-S-108; TPM4	0	0	0	24.2367	26.8768	26.9351	0	26.3437	25.7042	0	0	0	25.3955	26.9461	24.4169
PG1251	Stress-70 protein, mitochondrial	HEL-S-124m; HSPA9	0	22.7926	0	22.333	25.7731	24.9996	22.4745	26.342	27.1706	22.9887	0	22.7785	24.1954	26.0739	23.7268
PG1858	Peroxiredoxin-6	HEL-S-128m; PRDX6	23.9164	0	0	23.5309	28.0055	27.112	23.1066	25.3829	25.5955	0	0	0	25.1492	26.9947	24.5861
PG739	Cathepsin D; Cathepsin D light chain; Cathepsin D heavy chain	HEL-S-130P; CTSD	31.7125	31.5699	26.1361	30.6218	30.903	30.9107	30.9899	30.6557	28.6009	30.1918	33.1716	31.3761	28.7857	29.9436	32.0927
PG1618	L-lactate dehydrogenase; L-lactate dehydrogenase A chain	HEL-S-133P; LDHA	26.4654	25.2987	0	27.3924	28.2168	27.5502	26.5221	29.1714	28.7492	0	27.4075	25.6909	28.3002	28.7531	27.9156
PG1818	Cofilin-1	HEL-S-15; CFL1	23.4284	0	0	22.0956	29.9017	27.2908	20.3388	30.0903	29.9168	23.6421	21.7766	20.8683	27.5696	29.4831	27.3176
PG1657	Alpha-1-acid glycoprotein; Alpha-1-acid glycoprotein 1	HEL-S-153w; ORM1	32.7364	26.8599	0	32.5156	28.964	28.8042	31.5818	25.7227	26.0956	31.4067	28.395	0	29.2388	26.5759	26.7447
PG1674	Glyceraldehyde-3-phosphate dehydrogenase	HEL-S-162eP; GAPDH	28.3172	0	21.7202	27.1948	28.0845	28.8584	26.9629	30.0744	30.3496	25.8726	26.6123	26.6071	29.3359	29.6962	28.9979
PG1671	Alpha-1B-glycoprotein	HEL-S-163pA; A1BG	28.9839	28.7626	27.9922	30.7735	28.8577	28.3109	30.2305	26.1933	26.3183	29.9517	0	26.7001	28.7083	26.4065	26.7961
PG1766	Alcohol dehydrogenase [NADP(+)]	HEL-S-165mP; AKR1A1	0	0	23.6302	0	24.9391	24.6197	21.9782	24.1772	25.8224	0	24.3528	0	25.1584	26.0288	23.2734
PG1719	Glutathione S-transferase P	HEL-S-22; GSTP1	0	0	0	24.8486	26.3767	26.3918	0	26.7535	26.1448	24.4105	0	24.1551	25.027	25.952	24.5649
PG1006	Isocitrate dehydrogenase [NADP]; Isocitrate dehydrogenase [NADP] cytoplasmic	HEL-S-26; IDH1; HEL-216	24.2096	25.0493	0	27.3121	26.0479	26.7004	26.9793	28.1767	28.3677	28.1203	24.4601	24.1456	28.7957	28.3379	27.1182
PG1091	Protein disulfide-isomerase; Protein disulfide-isomerase A3	HEL-S-269; PDIA3	24.3757	24.8404	26.8434	23.8165	26.9604	27.4623	25.5113	27.8084	27.9473	26.4902	25.4818	27.8803	26.5054	27.5739	27.8485
PG168	Annexin; Annexin A2; Putative annexin A2-like protein	HEL-S-270; ANXA2; ANXA2P2	24.3764	25.6106	24.8346	26.7951	29.1691	29.2782	26.9676	28.5301	27.8657	22.5232	24.6902	25.7161	27.5207	28.4613	27.6266
PG1121	Peroxiredoxin-2	HEL-S-2a; PRDX2	0	0	0	22.1936	23.3123	20.8778	0	27.113	27.1631	0	0	0	25.7639	26.5731	26.4946
PG1767	Pyruvate kinase; Pyruvate kinase PKM	HEL-S-30; PKM; PKM2	26.2908	29.6267	27.8297	27.1914	29.9184	31.2454	27.2546	31.7385	32.4496	27.5057	27.4325	29.4435	30.4137	31.4806	29.1604
PG1892	Malate dehydrogenase; Malate dehydrogenase, cytoplasmic	HEL-S-32; MDH1	22.9923	0	0	25.2417	27.6559	26.6246	24.5524	27.7199	28.0798	0	23.4616	0	27.3271	27.866	26.1371
PG1395	Phosphatidylethanolamine-binding protein 1; Hippocampal cholinergic neurostimulating peptide	HEL-S-34; PEBP1; HEL-210	0	24.5202	0	24.5988	27.2515	28.4442	23.6948	27.2829	28.236	24.3738	0	0	27.1145	28.5659	26.0585
PG1815	Peptidyl-prolyl cis-trans isomerase; Peptidyl-prolyl cis-trans isomerase B	HEL-S-39; PPIB	23.6882	0	0	26.2537	28.0036	28.2192	26.959	27.8934	28.672	26.7844	0	27.5388	26.621	28.4453	27.9462
PG1621	Superoxide dismutase [Cu-Zn]	HEL-S-44; SOD1	0	0	0	23.6517	25.0425	0	0	25.2743	25.5362	25.0192	0	0	25.7101	25.8855	25.6188
PG1800	Protein-glutamine gamma-glutamyltransferase 2	HEL-S-45; TGM2	0	24.4978	25.4157	20.5018	28.4492	27.5241	20.2004	28.1214	27.8845	0	23.2535	23.2405	24.1742	27.1856	24.6369
PG1949	Triosephosphate isomerase	HEL-S-49; TPI1	0	22.7945	0	26.9601	29.9742	30.5117	27.8733	31.5358	31.4926	26.5127	25.6132	23.3521	29.2592	31.0251	29.6691
PG1619	Retinal dehydrogenase 1	HEL-S-53e; HEL-9; ALDH1A1	24.038	0	0	24.9368	24.7342	26.0415	25.146	27.4842	27.5561	26.4167	0	0	27.9204	24.6146	21.1341
PG1631	Complement C3; Complement C3 beta chain; C3-beta-c; Complement C3 alpha chain; C3a anaphylatoxin; Acylation stimulating protein; Complement C3b alpha chain; Complement C3c alpha chain fragment 1; Complement C3dg fragment; Complement C3g fragment; Complement C3d fragment; Complement C3f fragment; Complement C3c alpha chain fragment 2	HEL-S-62p; C3	33.5793	33.2879	32.9928	34.0284	33.0844	32.6809	33.447	31.5389	31.1907	32.7047	32.9598	32.4213	32.2459	31.5351	31.7119
PG1913	Glutathione synthetase	HEL-S-64p; GSS	0	23.0864	0	20.8254	25.0144	0	21.6556	22.2833	23.666	23.3616	0	0	22.6802	23.7753	0
PG1048	Macrophage-capping protein	HEL-S-66; CAPG	0	26.3108	23.2484	28.7953	29.7697	29.6932	28.4613	31.0614	30.7524	29.1762	26.9615	26.9604	30.4194	30.8979	30.1111
PG2308	Protein deglycase DJ-1	HEL-S-67p; PARK7	0	0	0	0	26.3885	26.8334	0	27.2049	27.7551	25.2393	0	0	26.2069	27.6083	25.7407
PG1624	Phosphoglycerate kinase; Phosphoglycerate kinase 1	HEL-S-68p; PGK1	23.5974	26.2424	0	26.4781	28.4728	28.9638	26.2637	30.2374	30.3213	26.7797	24.9305	23.9584	29.1798	30.6408	29.6934
PG911	Peptidyl-prolyl cis-trans isomerase; Peptidyl-prolyl cis-trans isomerase A; Peptidyl-prolyl cis-trans isomerase A, N-terminally processed	HEL-S-69p; PPIA	22.8514	0	0	26.9659	27.7662	27.1048	24.8064	29.5311	28.8091	24.3616	0	26.4863	27.8983	29.1416	27.5266
PG1940	Transitional endoplasmic reticulum ATPase	HEL-S-70; VCP; DKFZp434K0126	0	26.8433	27.2037	23.8882	28.4516	27.8047	23.8361	28.9278	28.8502	21.7345	23.144	25.6603	27.4706	29.0832	24.8975
PG1867	Bifunctional purine biosynthesis protein PURH; Phosphoribosylaminoimidazolecarboxamide formyltransferase; IMP cyclohydrolase	HEL-S-70p; ATIC	0	0	21.9977	0	21.1805	22.3467	0	22.5623	24.672	21.245	0	21.3459	23.1988	25.3007	0
PG1741	Heat shock cognate 71 kDa protein	HEL-S-72p; HSPA8	27.4172	27.0742	29.7544	27.9057	29.2587	30.0351	29.0277	30.9953	31.4251	29.8504	26.0036	29.8301	30.4251	30.7104	29.4946
PG2072	Dynactin subunit 2	HEL-S-77; DCTN2	22.9504	0	0	22.435	22.6529	23.2439	0	22.8898	23.077	0	0	0	23.1364	23.355	0
PG1651	Fibrinogen beta chain; Fibrinopeptide B; Fibrinogen beta chain	HEL-S-78p; FGB	34.3114	27.9851	0	33.621	27.6051	25.4601	33.945	26.7586	25.3792	33.546	0	0	31.718	23.3126	22.5269
PG1666	Fructose-bisphosphate aldolase; Fructose-bisphosphate aldolase A	HEL-S-87p; ALDOA	27.451	28.6323	22.6347	29.533	31.0375	30.9535	29.6157	32.128	31.1826	29.8131	28.0244	27.7453	30.9619	31.4193	31.1883
PG1740	78 kDa glucose-regulated protein	HEL-S-89n; HSPA5	27.2996	26.9102	28.7701	27.1308	27.9893	28.2988	28.5137	29.8555	29.982	29.9969	26.1684	28.7124	29.2932	29.2994	29.4068
PG1653	Serum amyloid P-component; Serum amyloid P-component(1-203)	HEL-S-92n; APCS	28.3301	0	0	28.4196	26.2785	25.2982	28.7028	23.8323	25.2843	28.0351	0	0	27.0054	25.6861	25.9388
PG1840	Calreticulin	HEL-S-99n; CALR	26.9027	27.1381	27.0163	27.2766	28.7198	27.7532	28.0727	28.1241	28.5561	29.9287	23.1372	27.6057	28.8311	27.3109	27.0766
PG1854	Transketolase	HEL107; TKT	27.1646	26.8948	29.1513	26.7226	29.4582	29.552	28.3501	31.1595	30.8185	29.3132	26.8676	28.6084	30.3451	31.1396	29.7082
PG887	Transthyretin	HEL111; TTR	0	0	0	28.482	27.5744	26.8926	26.8134	22.8556	0	24.5438	0	0	24.0688	21.9082	23.2488
PG1714	Vimentin	HEL113; VIM	28.5375	29.5955	28.2488	29.9618	32.4594	32.4217	30.1338	31.3185	31.0383	29.2757	28.8881	30.2447	30.2759	31.8054	31.1985
PG1614	3(2),5-bisphosphate nucleotidase 1	HEL20; BPNT1	0	0	0	21.3559	22.3612	0	0	22.5743	22.7965	0	0	0	22.8969	24.0567	20.9227
PG1865	Leukocyte elastase inhibitor	HEL57; SERPINB1	23.7677	26.365	0	25.9929	28.0142	27.0919	26.6466	29.2768	28.4088	26.0012	0	20.8067	27.9612	28.6074	27.3291
PG1828	Moesin	HEL70; MSN	26.8467	29.282	29.9706	27.7601	30.1187	30.1574	28.191	31.5513	30.9872	28.6543	25.5582	29.1007	30.8033	32.0734	30.5699
PG1187	Beta-hexosaminidase	HEXA	24.7126	24.4594	25.1741	24.5315	26.5463	27.3023	25.4214	25.8786	25.9494	21.7262	26.534	28.5184	25.403	26.9777	27.9515
PG297	Beta-hexosaminidase; Beta-hexosaminidase subunit beta; Beta-hexosaminidase subunit beta chain B; Beta-hexosaminidase subunit beta chain A	HEXB	0	25.6552	27.8638	26.2184	27.0864	28.6307	26.8301	26.1729	26.6064	0	27.4356	29.175	25.5687	26.6003	29.7542
PG304	Histone H2A; Histone H2A type 1-J; Histone H2A type 1-H; Histone H2A.J; Histone H2A type 1-D; Histone H2A type 1	HIST1H2AH; H2AFJ; HIST1H2AK; HIST1H2AJ; HIST1H2AD; HIST1H2AG	0	0	29.7984	24.4869	27.6079	25.9931	24.6499	28.2045	25.1718	0	0	27.8731	29.203	30.6563	25.821
PG35	Histone H2B; Histone H2B type 1-M; Histone H2B type 1-N; Histone H2B type 1-H; Histone H2B type 2-F; Histone H2B type 1-C/E/F/G/I; Histone H2B type 1-D; Histone H2B type 1-K; Histone H2B type 1-L; Histone H2B type F-S; Histone H2B type 1-A	HIST1H2BI; HIST1H2BK; HIST1H2BN; HIST1H2BD; HIST1H2BM; HIST1H2BH; HIST2H2BF; HIST1H2BC; HIST1H2BL; H2BFS; HIST1H2BA	22.1654	0	24.514	0	29.3648	28.4975	0	29.4053	22.8988	0	28.2093	26.1704	29.839	31.1668	26.5516
PG2113	Histone H2A type 2-C; Histone H2A type 2-A; Histone H2A type 1-A	HIST2H2AC; HIST2H2AA3; HIST1H2AA	31.7905	0	27.7977	21.5135	0	17.9667	19.3336	0	0	0	0	26.855	0	0	0
PG2231	Histone H3.2	HIST2H3A	27.1247	26.1833	0	24.4261	30.9618	29.478	21.7417	31.4421	28.9321	23.8266	25.5789	25.128	30.4571	31.8855	28.9381
PG941	Hexokinase; Hexokinase-1	HK1	0	0	24.7508	24.9266	26.4234	26.3811	24.7328	27.3203	26.8016	25.7191	0	25.3152	25.284	26.4441	26.9294
PG219	Hexokinase; Hexokinase-3	HK3	0	22.8073	26.8674	24.2786	28.6077	29.2929	24.2206	29.6587	30.1987	24.6109	24.0837	26.6475	28.7383	29.9541	28.7303
PG627	HLA class I histocompatibility antigen, A-68 alpha chain	HLA-A; HLA A; HLA	25.5551	27.4608	0	25.9221	29.0569	28.06	23.0148	28.7879	28.7813	26.2813	29.6867	26.7488	27.0494	28.1105	27.507
PG503		HLA-C	23.9786	0	0	22.277	23.9621	22.7585	24.6309	25.0977	25.0053	0	24.9859	22.807	22.8649	22.387	0
PG384	HLA class I histocompatibility antigen, Cw-6 alpha chain; HLA class I histocompatibility antigen, Cw-18 alpha chain	HLA-C; HLA-Cw	0	0	0	24.8925	25.889	24.3453	23.3188	23.907	24.1652	0	0	0	0	24.6351	25.3935
PG2184		HMFT1766	26.6334	0	0	30.0341	25.8183	24.1845	28.8084	20.2993	21.4348	28.4754	0	0	26.0342	22.2972	0
PG310	Heterogeneous nuclear ribonucleoprotein A1; Heterogeneous nuclear ribonucleoprotein A1, N-terminally processed; Heterogeneous nuclear ribonucleoprotein A1-like 2	HNRNPA1; HNRPA1; hCG_2020860; RP11-78J21.1; HNRNPA1L2	22.6593	0	0	0	25.1355	25.4287	25.1039	26.7095	26.4108	25.2803	24.4848	23.1879	26.4107	26.5052	26.2435
PG954	Heterogeneous nuclear ribonucleoproteins C1/C2	HNRNPC; hCG_1641229	0	0	0	0	24.5602	21.9095	0	24.9662	0	24.3398	0	0	24.6091	24.3684	24.5884
PG366	Heterogeneous nuclear ribonucleoprotein D0	HNRPD; HNRNPD	0	0	0	23.8767	23.9706	23.5717	24.7533	25.6755	25.3115	24.0184	22.9951	0	24.8142	25.4275	24.2127
PG221	Heterogeneous nuclear ribonucleoprotein F; Heterogeneous nuclear ribonucleoprotein F, N-terminally processed	HNRPF; HNRNPF	0	0	0	23.1667	22.8716	23.7248	24.0765	25.1146	23.1421	0	0	0	23.5677	23.3545	24.0566
PG86	Heterogeneous nuclear ribonucleoprotein K	HNRPK; HNRNPK	24.6524	0	0	23.8258	24.6383	25.2529	25.8436	25.8516	25.2601	26.5746	0	0	26.3932	25.4862	26.2595
PG1626	Haptoglobin; Haptoglobin alpha chain; Haptoglobin beta chain	HP	36.5166	33.4698	25.8139	35.7672	32.5623	32.1086	35.2103	30.9721	30.2466	34.6563	31.7368	31.067	33.0693	30.2579	30.9408
PG1627	Haptoglobin-related protein	HPR	0	0	0	25.2298	0	0	25.8666	0	0	0	0	0	0	0	0
PG1661	Hemopexin	HPX	31.3905	30.6986	29.9058	32.0714	30.1473	29.553	32.041	27.0433	27.4584	31.7014	26.5648	28.6544	30.4882	27.5492	27.7201
PG357	Heat shock protein HSP 90-beta	HSP90AB1	28.5132	27.8551	29.2989	28.0399	30.4699	30.2427	28.4474	32.1365	31.3932	28.9096	26.25	29.0661	30.727	31.3347	29.6408
PG1878	Heat shock 70 kDa protein 4	HSPA4; HEL-S-5a; HS24/p52	0	23.3452	25.259	24.3488	26.0406	26.4612	24.9191	26.8728	26.8271	24.215	0	24.3676	27.2864	27.1743	25.4689
PG125	60 kDa heat shock protein, mitochondrial	HSPD1	26.9828	23.7512	23.5814	20.2614	26.7146	25.7797	22.6751	28.1336	27.4118	21.193	25.3097	25.1953	25.3375	27.3964	25.4487
PG287	Basement membrane-specific heparan sulfate proteoglycan core protein; Endorepellin; LG3 peptide	HSPG2	24.5906	0	0	24.6981	0	0	23.5223	0	0	0	0	0	22.7636	0	0
PG374	Heat shock protein 105 kDa	HSPH1	0	25.6135	25.1444	23.6826	24.8086	25.2109	24.0736	26.6224	26.147	23.7988	0	22.393	26.1388	26.7614	24.568
PG2283	Serine protease HTRA1	HTRA1	25.5381	0	0	22.8455	23.0935	23.4216	23.9879	0	24.7654	24.0539	0	25.924	23.348	22.2037	25.7914
PG442	Hypoxia up-regulated protein 1	HYOU1	0	0	0	22.3048	0	0	22.6186	0	0	0	0	0	23.437	22.6298	22.6548
PG2159	Intercellular adhesion molecule 1	ICAM1	0	23.9395	26.2618	0	27.3507	25.1365	24.1417	28.2754	28.5592	22.7469	26.0578	24.503	26.8352	28.3844	26.4781
PG1771	Indoleamine 2,3-dioxygenase 1	IDO1	0	22.2042	0	0	25.5541	0	21.3872	27.6324	25.3037	0	0	0	25.7033	28.0878	0
PG218	Gamma-interferon-inducible lysosomal thiol reductase	IFI30	0	0	0	28.4727	29.4557	30.3744	24.7298	27.6512	24.9536	0	30.4924	29.9008	27.6712	28.7785	29.0975
PG1746	Cation-independent mannose-6-phosphate receptor	IGF2R	27.8466	24.1465	29.3291	27.2445	27.9362	29.7439	28.5904	26.5219	29.2654	28.8417	0	29.4806	28.429	26.7459	29.3225
PG971	Insulin-like growth factor-binding protein complex acid labile subunit	IGFALS	0	0	0	22.4447	0	0	22.9183	0	0	22.6889	0	0	20.694	0	0
PG1785	Insulin-like growth factor-binding protein 2	IGFBP2	0	0	0	23.776	0	0	21.0081	0	0	0	0	0	0	0	0
PG2192		IGH@	28.0687	0	0	27.3477	24.6192	25.3247	28.0266	0	21.2684	27.8365	0	22.1966	27.0207	21.9135	0
PG1732	Ig delta chain C region	IGHD; FLJ00382	27.307	27.4564	27.8654	25.4325	26.6369	26.2193	26.7362	23.304	0	25.7934	26.536	26.4341	25.7915	25.2032	26.2222
PG891	Ig gamma-1 chain C region	IGHG1	35.4529	34.1166	32.7824	34.7175	33.0558	32.9249	34.7871	31.4505	31.4898	34.579	33.4195	33.1519	34.0106	30.9077	31.9052
PG1643	Ig gamma-2 chain C region	IGHG2	0	0	0	22.7942	0	0	23.2429	0	0	0	0	0	0	0	0
PG792	Ig gamma-4 chain C region	IGHG4	29.4732	27.5743	26.7998	28.9244	27.345	27.2745	29.0722	25.3506	24.9709	29.0528	22.7032	26.0218	28.6144	25.2143	24.3971
PG1645	Ig mu chain C region	IGHM	32.9853	31.6529	31.3895	31.0115	29.6733	29.4446	32.2072	29.8702	29.1546	31.6562	29.0319	28.9202	31.3428	28.9247	29.5513
PG832		IGHM; IGHV1-3	23.7553	0	0	22.6253	0	0	23.1583	0	0	22.633	0	0	0	0	0
PG534		IGHV1-18	0	0	0	23.7255	0	0	23.6799	0	0	0	0	0	0	0	0
PG644		IGHV1-24	23.9391	0	0	24.3365	0	0	23.7147	0	0	23.627	0	0	23.1612	0	0
PG509		IGHV2-26	0	0	0	0	0	0	22.8016	0	0	22.2968	0	0	0	0	0
PG535		IGHV3-20	22.8237	0	0	21.9223	0	0	23.8208	0	0	22.9065	0	0	0	0	0
PG536		IGHV3-35	25.9769	0	0	25.0578	0	0	25.2167	0	0	25.7192	0	0	24.8883	0	0
PG537		IGHV3-38	23.8886	0	0	21.7992	0	20.9261	23.6281	0	0	21.6889	0	0	0	0	0
PG477		IGHV3-49	25.3715	0	0	25.8769	0	0	26.0972	0	0	24.782	0	0	0	0	0
PG513		IGHV3-72	25.8687	0	0	23.9085	24.4063	0	25.1411	0	0	24.7201	0	0	24.4139	0	0
PG510		IGHV3-73	22.8073	0	0	0	0	0	23.3431	0	0	22.6377	0	0	22.1057	0	0
PG511		IGHV3-74; IGHV3OR16-13	0	0	0	0	0	0	0	0	0	25.79	0	0	25.9242	0	0
PG402		IGHV3OR15-7	25.251	0	0	23.3738	0	0	23.5921	0	0	24.8838	0	0	23.6057	0	0
PG508		IGHV6-1; VH6DJ	27.7265	0	0	27.3909	23.065	0	28.8069	0	0	27.8073	0	0	26.2925	0	0
PG1636	Immunoglobulin J chain	IGJ; JCHAIN	27.2255	0	0	29.2327	26.2282	27.0149	29.4287	25.3711	22.2455	29.4421	0	0	28.4308	24.3903	26.5268
PG2213		IGK@	28.619	0	0	30.4557	0	0	29.8202	0	0	28.2379	0	0	28.2141	0	0
PG2217		IGK@	0	0	0	27.4665	0	0	27.4175	0	0	25.0487	0	0	0	0	0
PG643	Ig kappa chain V-I region Daudi; Ig kappa chain V-I region Wes; Ig kappa chain V-I region DEE	IGKV1-12	28.3964	0	0	28.6339	24.8928	25.351	28.9742	23.2808	24.0322	28.3357	0	0	27.6486	23.4405	0
PG476	Ig kappa chain V-III region VG	IGKV3D-11	26.0449	0	0	26.4149	0	0	0	0	0	23.9885	0	0	0	0	0
PG1693	Ig kappa chain V-IV region	IGKV4-1	27.5039	0	0	28.319	0	0	28.9576	0	0	26.9791	0	0	25.0262	0	0
PG2155		IGL@	0	0	0	28.6168	0	0	28.3009	0	0	27.4371	0	0	25.8927	0	0
PG2263		IGL@	33.7534	28.082	27.866	33.3952	30.0584	30.8915	33.6692	29.4021	28.5375	32.5939	30.308	28.5805	31.5444	28.3096	29.5143
PG2216	Immunoglobulin lambda-like polypeptide 5; Ig lambda-1 chain C regions	IGL@; IGLL5; C1 segment; IGLC1	29.6441	0	0	28.9927	25.8717	26.9434	29.4546	25.4189	25.1839	28.7352	27.5081	26.8517	28.3794	25.5427	26.3065
PG1787	Interleukin-1 receptor antagonist protein	IL1RN	27.5595	0	0	26.3732	27.4726	29.3826	26.0807	27.4658	29.0183	27.492	31.0972	31.6646	25.966	27.7572	30.0975
PG205	Interleukin enhancer-binding factor 3	ILF3	0	0	0	0	25.2104	24.5601	22.9667	26.7172	25.6683	0	0	0	25.1112	25.3747	25.5793
PG857	Inhibin beta A chain	INHBA	21.011	23.6037	0	0	28.0681	21.4821	20.1327	26.8808	25.8967	0	0	0	25.0237	27.691	22.0737
PG468	Ubiquitin-like protein ISG15	ISG15	0	0	0	0	25.6607	0	0	28.2668	0	23.6974	0	0	25.6251	28.5275	23.2092
PG311	Integrin alpha-5; Integrin alpha-5 heavy chain; Integrin alpha-5 light chain	ITGA5	0	0	23.9706	0	24.9895	22.9786	0	25.4253	24.8526	20.9332	0	24.1898	24.0714	26.0572	24.5301
PG1742	Integrin alpha-M	ITGAM	0	25.285	27.5035	21.848	27.0145	27.816	0	26.7857	28.5133	0	25.2739	28.5474	24.9071	26.442	29.9256
PG1491	Integrin alpha-X	ITGAX	0	22.2476	27.9904	0	26.5538	28.2952	21.8648	26.2293	28.9604	0	0	29.8922	24.0125	27.4679	30.0259
PG1254		ITIH1	29.1235	23.1952	27.4011	29.0847	28.4394	27.8757	28.8589	24.8266	24.569	28.2302	23.102	24.234	27.4711	25.7671	25.3322
PG843	Inter-alpha-trypsin inhibitor heavy chain H2	ITIH2	29.9214	30.0704	28.6585	30.3252	28.5482	28.5614	29.8271	27.7602	27.2038	29.2873	0	26.8618	28.657	27.3329	26.7871
PG2030	Inter-alpha-trypsin inhibitor heavy chain H3	ITIH3	25.4203	0	24.3279	27.9013	24.9511	24.7365	26.8001	0	0	25.3425	0	0	25.0874	0	0
PG1077	Inter-alpha-trypsin inhibitor heavy chain H4; 70 kDa inter-alpha-trypsin inhibitor heavy chain H4; 35 kDa inter-alpha-trypsin inhibitor heavy chain H4	ITIH4; DKFZp686G21125	30.317	25.1606	26.8471	32.0534	27.0875	27.167	30.4606	25.5777	24.7645	30.1761	25.0887	25.6989	29.7204	25.3204	25.0264
PG81	Junction plakoglobin	JUP	23.0597	24.3149	23.3732	22.6896	21.9843	27.9295	0	0	24.2997	0	0	21.5886	23.4389	24.3283	0
PG742	Anosmin-1	KAL1	21.1325	0	0	24.3786	0	0	24.0795	0	0	24.1745	0	0	22.1008	0	0
PG2092	Lysine--tRNA ligase	KARS	0	0	0	0	23.4102	23.032	22.3244	24.9007	26.0011	22.8684	0	0	24.6341	26.0174	0
PG680	BTB/POZ domain-containing protein KCTD12	KCTD12	24.9736	0	0	25.7472	23.9506	24.2977	25.9253	25.7399	25.7311	26.4303	0	0	27.3064	25.5235	24.7455
PG415	Far upstream element-binding protein 2	KHSRP	0	0	0	0	20.745	21.8417	22.7938	21.6037	24.0004	0	0	0	25.4026	23.045	22.6023
PG1481	Plasma kallikrein; Plasma kallikrein heavy chain; Plasma kallikrein light chain	KLKB1	26.3871	24.2779	22.292	26.9436	24.9756	24.7995	26.4648	22.4964	21.9904	27.784	0	0	25.6072	24.0683	23.3761
PG1164	Kininogen-1; Kininogen-1 heavy chain; T-kinin; Bradykinin; Lysyl-bradykinin; Kininogen-1 light chain; Low molecular weight growth-promoting factor	KNG1	30.075	27.1761	27.2777	29.1308	28.5488	28.1982	29.2588	25.0021	26.2859	29.5683	24.879	26.6176	28.1369	25.0753	23.1828
PG2171	Keratinocyte proline-rich protein	KPRP	0	23.1887	22.5937	23.8153	23.6184	23.4863	23.4814	23.3716	24.4991	0	0	24.9964	24.5899	24.2994	0
PG1472	Laminin subunit beta-1	LAMB1	0	0	0	24.2101	0	0	24.2719	0	0	0	0	0	0	0	0
PG380	Lysosome-associated membrane glycoprotein 1	LAMP1	0	0	26.9046	23.7963	26.7915	27.4978	26.2372	28.3219	27.2967	0	0	26.5005	25.9952	26.0976	26.8753
PG1786	Lipopolysaccharide-binding protein	LBP	24.7383	0	23.7033	24.3605	23.4762	24.0504	22.7195	0	22.4683	24.4473	0	24.4864	24.4578	24.2219	24.5645
PG377	Plastin-2	LCP1; HEL-S-37	25.4532	28.0703	31.366	27.2415	31.4684	31.453	28.6063	31.9012	32.0561	29.5477	30.0661	29.7923	30.6779	32.1358	31.2522
PG1699	L-lactate dehydrogenase; L-lactate dehydrogenase B chain	LDHB	27.006	0	24.8561	29.044	29.1224	29.2378	28.5061	29.8032	29.8273	24.649	24.3164	24.214	28.8821	30.0921	27.4227
PG1723	Galectin-1	LGALS1	0	24.9943	27.9448	28.045	28.435	27.6924	27.8746	29.0468	28.6284	29.546	0	27.7247	29.0114	29.4209	28.5824
PG594	Galectin-3-binding protein	LGALS3BP	30.4177	29.4722	29.0338	29.7861	30.0558	27.1281	30.5068	30.2001	30.0036	30.2572	30.8423	28.4645	30.3152	30.451	29.301
PG1908	Galectin-7	LGALS7	0	0	0	23.4381	0	0	21.4932	0	0	0	0	0	0	0	0
PG929	Legumain	LGMN	26.8792	23.6254	27.2647	26.6761	24.9048	27.7535	25.8292	24.9973	25.5576	27.006	24.9131	27.9089	25.5247	26.369	27.556
PG560	Leukocyte immunoglobulin-like receptor subfamily A member 3	LILRA3	0	27.2752	28.8586	0	26.8516	25.7038	22.6151	28.2966	27.8694	24.4026	30.0911	28.5604	25.6169	27.2225	28.4046
PG478	Leukocyte immunoglobulin-like receptor subfamily B member 4	LILRB4	21.4837	0	0	0	26.1174	26.8557	0	25.7411	27.2332	0	0	0	25.8074	27.7975	28.1692
PG559	Leukocyte immunoglobulin-like receptor subfamily B member 5	LILRB5; FLJ00275	0	0	0	0	0	0	0	0	0	24.0917	0	0	24.2075	0	0
PG943	Vesicular integral-membrane protein VIP36	LMAN2	0	0	0	21.6036	24.6806	25.8369	26.3683	21.1403	24.3661	0	23.5702	22.9161	25.6888	23.9449	25.5195
PG1648	Prelamin-A/C; Lamin-A/C	LMNA	25.8861	23.7455	26.8006	25.6056	26.8186	27.0514	27.9541	26.5975	27.6525	28.8961	24.2621	26.7593	29.1131	27.0398	27.8875
PG1796	Lamin-B1	LMNB1	27.5725	25.7937	24.6666	23.2503	26.0172	25.4027	24.9667	25.7889	25.6345	25.5553	25.3343	22.8921	25.2354	26.2332	25.3572
PG1711	Apolipoprotein(a)	LPA	29.3057	26.4534	28.3451	27.3519	28.9012	28.0555	26.5978	28.3495	26.9611	28.2564	29.9441	29.4807	27.4466	28.5132	27.6311
PG744	Lipoprotein lipase	LPL	25.952	24.4754	25.1328	26.2278	25.7843	28.3136	27.2492	24.4156	27.6467	27.3471	0	28.555	26.6421	23.886	29.4785
PG1654	Leucine-rich alpha-2-glycoprotein	LRG1	0	0	0	25.4517	0	0	21.3914	0	0	0	0	0	0	0	0
PG2035	Prolow-density lipoprotein receptor-related protein 1; Low-density lipoprotein receptor-related protein 1 85 kDa subunit; Low-density lipoprotein receptor-related protein 1 515 kDa subunit; Low-density lipoprotein receptor-related protein 1 intracellular domain	LRP1	28.41	22.786	28.5464	26.3212	25.731	28.3863	28.1685	25.2235	28.1603	29.4455	23.4319	29.4725	29.5827	28.215	29.353
PG543	Leucine-rich repeat flightless-interacting protein 1	LRRFIP1	0	22.0414	22.3047	22.2712	23.7056	23.5106	22.9413	23.1435	22.4411	0	21.4875	0	25.4201	24.6216	21.9902
PG1874	Lymphocyte-specific protein 1	LSP1	0	23.0038	0	22.6532	26.9596	27.1429	24.2933	25.5475	24.4693	0	24.575	25.306	25.0952	26.3359	25.5259
PG703	Leukotriene A-4 hydrolase; Leukotriene A(4) hydrolase	LTA4H	0	25.9738	27.6753	21.7161	28.0983	28.4632	25.7037	29.9688	30.0541	24.4402	25.4208	27.606	28.8162	30.3929	28.1572
PG1928	Lumican	LUM	27.7003	0	0	27.7647	25.7546	25.4938	27.1462	22.8648	23.05	26.9742	0	0	28.4495	22.6137	0
PG997	Lysozyme; Lysozyme C	LYZ	26.619	23.2952	0	29.3482	31.5464	27.0673	27.2932	29.3903	30.5315	27.1039	31.3168	31.7328	29.3099	30.2005	31.3813
PG1876	Mannosyl-oligosaccharide 1,2-alpha-mannosidase IA	MAN1A1	24.0369	0	23.7297	22.9332	25.3299	26.0956	24.6418	22.4234	23.4185	23.6596	0	27.6644	25.3158	24.3007	22.7103
PG2110	Alpha-mannosidase 2; Alpha-mannosidase	MAN2A1	0	0	22.6131	0	23.6884	24.3397	23.2247	23.3723	23.4273	0	0	23.8292	23.4914	22.7171	24.3787
PG932	Beta-mannosidase	MANBA	0	23.8875	26.5668	24.3748	26.0778	25.7689	25.2788	25.7963	25.2709	22.8349	0	25.6772	24.9826	25.9245	26.9951
PG1848	Mitogen-activated protein kinase; Mitogen-activated protein kinase 1	MAPK1	0	0	0	20.8238	21.3438	22.3611	20.5599	23.1061	24.3002	0	0	0	24.3985	26.156	24.2718
PG1856	Myristoylated alanine-rich C-kinase substrate	MARCKS	0	0	0	0	0	0	23.0719	24.3604	0	24.5516	0	0	26.0027	24.3807	23.2406
PG684	S-adenosylmethionine synthase isoform type-2; S-adenosylmethionine synthase	MAT2A	22.9723	0	0	22.8211	24.189	24.0085	23.4975	26.3359	24.9337	0	0	0	24.5078	25.2214	24.4793
PG1744	Mannose-binding protein C	MBL2	23.2891	0	0	23.3936	0	0	23.929	0	0	0	0	0	0	0	0
PG140	Malate dehydrogenase; Malate dehydrogenase, mitochondrial	MDH2	0	0	0	0	26.1331	25.4635	21.6014	27.5531	27.2065	0	23.0189	21.3853	25.8499	26.973	25.9626
PG1910	NADP-dependent malic enzyme; Malic enzyme	ME1	0	0	0	0	23.4555	22.9183	21.5543	22.436	24.3596	22.0244	0	0	23.822	24.3821	0
PG1076	Receptor protein-tyrosine kinase; Tyrosine-protein kinase Mer	MERTK	0	0	0	23.6007	0	0	26.0445	0	0	23.1663	0	0	25.256	0	24.734
PG1830	Alpha-1,3-mannosyl-glycoprotein 2-beta-N-acetylglucosaminyltransferase	MGAT1	0	25.23	0	0	24.8228	25.1354	0	24.3754	25.0818	25.0018	0	26.4482	24.4854	25.1196	26.3969
PG2309	Matrix metalloproteinase-19	MMP19	24.075	24.5144	26.984	24.9725	25.7825	27.7752	25.6624	21.4737	25.8587	26.7688	0	28.1082	25.2563	23.7423	28.3582
PG193	72 kDa type IV collagenase; PEX	MMP2	0	0	29.8719	27.93	27.1352	27.3342	28.613	24.5759	28.9668	27.8729	0	28.2485	27.8878	27.7374	30.693
PG1770	Matrix metalloproteinase-9; 67 kDa matrix metalloproteinase-9; 82 kDa matrix metalloproteinase-9	MMP9	28.8416	33.5548	35.9887	31.1164	33.3732	34.6441	29.7614	31.3864	34.0455	30.5321	35.1058	35.9374	30.7181	31.9585	35.8334
PG1279	Macrophage mannose receptor 1	MRC1L1; MRC1	27.6183	24.7506	27.2043	27.2552	26.0927	28.3982	29.8299	27.3938	28.3186	30.0145	0	29.4158	30.0025	27.6808	28.0176
PG1110	Macrophage scavenger receptor types I and II	MSR1	0	0	0	26.6881	22.0665	25.8156	26.9522	21.9207	23.9258	24.1641	0	27.6054	26.2296	23.6476	29.1046
PG1795	Interferon-induced GTP-binding protein Mx1; Interferon-induced GTP-binding protein Mx1, N-terminally processed	MX1	0	21.9585	0	0	25.7341	0	0	25.092	0	21.2412	0	0	25.8385	27.5709	0
PG2286	Myeloid-derived growth factor	MYDGF	0	0	0	0	25.7392	23.1125	24.2755	25.7854	0	25.7231	0	0	25.6769	26.4694	25.168
PG66	Myosin-9	MYH9	25.9453	26.8272	27.7498	23.0675	29.9396	28.6023	21.2071	29.8194	29.2761	22.9695	24.7082	23.749	28.0066	30.0483	29.0929
PG1521	Myosin regulatory light chain 12A; Myosin regulatory light chain 12B	MYL12A; MYL12B	22.0254	0	0	0	26.2094	0	0	24.3602	0	0	0	0	22.8049	23.9583	0
PG1460	Myosin light polypeptide 6	MYL6	0	0	0	0	27.2976	23.9675	0	27.0946	25.8221	22.4498	0	24.0598	24.6534	26.4107	24.6282
PG1502	N-acetyl-D-glucosamine kinase	NAGK	0	0	25.8658	24.51	24.3116	25.1752	24.2922	26.7593	27.0299	23.4701	0	0	26.2388	26.8186	25.3852
PG666	Alpha-N-acetylglucosaminidase; Alpha-N-acetylglucosaminidase 82 kDa form; Alpha-N-acetylglucosaminidase 77 kDa form	NAGLU; ufHSD2	0	0	22.972	0	22.6647	22.016	21.6067	23.107	22.2992	0	0	23.3311	23.206	23.075	24.1
PG134	Nucleolin	NCL	22.7319	22.1026	24.6332	22.3984	25.6555	26.1294	25.0153	28.1068	27.4702	24.8032	24.7831	24.0999	27.6653	27.3102	25.9949
PG1765	Nidogen-1	NID1	0	0	0	22.8233	22.0818	0	23.3856	0	0	0	0	0	22.6783	0	0
PG182	Epididymal secretory protein E1	NPC2	0	0	0	28.8092	28.4582	29.9424	29.303	28.3276	29.2295	29.4603	27.2616	31.7481	28.9552	27.9982	32.0809
PG1435	Puromycin-sensitive aminopeptidase	NPEPPS	0	22.4474	24.6572	23.4031	25.9724	25.6353	22.8895	26.6487	26.8615	0	21.8219	23.9458	26.1278	27.3889	25.1823
PG601	Nucleophosmin	NPM1	0	0	0	24.8112	26.3969	25.102	0	27.6555	25.735	0	0	24.8772	27.0593	25.9488	25.5797
PG31	Ribosyldihydronicotinamide dehydrogenase [quinone]	NQO2	0	0	0	0	0	0	22.4824	0	0	0	0	0	23.2022	22.9403	0
PG2222		NRP1; DKFZp686A03134	25.5658	0	27.7064	26.3059	27.0498	28.5106	26.2718	25.6589	28.0849	27.3324	27.8711	29.4243	27.2106	25.9403	29.614
PG123	Neuropilin-2	NRP2; DKFZp686J1169	0	25.6975	27.6301	22.7146	26.6622	27.0329	24.658	25.7533	27.3948	24.5437	26.0652	28.354	25.7182	25.9845	29.7065
PG942	Nucleobindin-1	NUCB1	24.6397	23.9067	0	25.1651	27.348	27.3614	25.0288	22.6852	25.1706	25.5846	26.6925	28.1544	24.7448	26.0589	26.8504
PG2416	Nuclear migration protein nudC	NUDC; NPD011	0	0	0	21.6314	20.7331	0	21.7077	21.7555	0	0	0	0	23.4548	24.6418	0
PG2131	Inositol polyphosphate 5-phosphatase OCRL-1	OCRL	0	0	0	29.4629	28.4831	28.2492	26.267	0	20.9721	0	0	0	23.9482	22.3018	0
PG2183	Olfactomedin-like protein 2B	OLFML2B	24.557	0	23.3181	22.8187	0	22.5163	23.9244	0	0	22.0947	0	0	24.6159	0	23.9554
PG1792	Alpha-1-acid glycoprotein 2	ORM2	28.6598	0	0	28.791	26.4025	26.3614	26.2883	0	23.8619	26.0683	0	0	24.7288	23.3406	0
PG252	Protein disulfide-isomerase	P4HB	25.0275	0	25.3937	24.554	26.7735	27.1601	26.0307	27.0525	27.6901	27.6451	23.8765	27.1786	27.0633	26.2826	25.9901
PG320	Proliferation-associated protein 2G4	PA2G4	0	0	0	22.0662	22.4212	23.4162	0	25.5758	24.755	0	0	0	23.4	26.1811	23.0751
PG268	Polyadenylate-binding protein; Polyadenylate-binding protein 1; Polyadenylate-binding protein 3	PABPC1; PABPC3	0	0	0	22.0389	23.2909	22.0298	24.073	22.3262	22.1696	0	0	0	23.7121	22.9565	24.9458
PG2099	Poly(rC)-binding protein 1	PCBP1	0	0	0	23.549	25.1976	25.1694	24.8716	26.3046	24.9877	25.3005	0	21.7822	26.2524	26.1176	26.4177
PG2095	Procollagen C-endopeptidase enhancer 1	PCOLCE	24.5237	0	0	23.6536	0	0	24.6421	0	0	0	0	0	21.4737	0	0
PG2276	Programmed cell death 6-interacting protein	PDCD6IP; DRIP4	0	22.3077	27.9581	22.9237	27.0804	27.7062	21.9688	26.2405	27.1503	21.2737	22.6321	29.2194	26.6564	27.5379	28.2154
PG2094	Protein disulfide-isomerase A6	PDIA6	24.3936	25.2357	0	22.1904	24.735	24.0788	24.3236	24.9447	25.8649	22.8705	0	23.4234	25.3462	24.7346	24.4853
PG399	Platelet endothelial cell adhesion molecule	PECAM1	0	24.012	24.8617	0	25.8375	24.6726	0	23.9563	24.8794	20.9128	0	25.7182	23.7829	26.1111	24.5945
PG685	Xaa-Pro dipeptidase	PEPD	24.15	22.7031	0	22.4251	25.8011	25.4586	24.7658	26.4924	26.385	25.8751	0	24.9218	26.9785	25.753	24.8581
PG1705	Profilin-1	PFN1	26.8947	0	0	28.7095	29.6334	27.7968	28.4212	31.3529	30.5504	28.6747	29.2476	27.6786	30.3903	30.5676	29.5738
PG1929	6-phosphogluconate dehydrogenase, decarboxylating	PGD	26.0761	25.302	0	26.6714	30.1501	29.9254	27.5108	30.9922	30.228	26.6181	21.5684	27.1849	28.9409	29.9989	26.4599
PG2302	N-acetylmuramoyl-L-alanine amidase	PGLYRP2	26.4686	0	23.9366	26.8515	24.7324	24.037	25.1083	22.7639	22.9848	24.0897	0	0	24.4548	22.551	22.5976
PG1885	Phosphoglucomutase-1	PGM1	0	0	0	0	23.5915	24.0529	0	25.2963	24.9135	22.2328	23.0941	0	24.6209	25.6819	23.7011
PG2294	Phosphoglucomutase-2	PGM2	0	25.1141	25.3043	20.0911	26.1935	25.989	22.3377	28.3069	27.6598	0	21.95	24.2777	26.5195	29.1175	27.0992
PG969	Glutamine synthetase	PIG59; GLUL	22.6001	0	0	27.0568	26.4037	26.904	28.1294	26.1793	25.7361	26.7696	21.5717	21.0707	29.615	25.7307	25.7568
PG1292	Paired immunoglobulin-like type 2 receptor alpha	PILRA	0	26.2043	0	23.7344	25.3753	23.8454	24.7756	25.513	25.0865	23.5291	28.1574	26.1571	25.2278	26.3926	26.6039
PG356	Platelet-activating factor acetylhydrolase	PLA2G7	23.9673	24.7226	27.2951	25.6594	27.8376	28.6138	24.2008	23.3811	25.7925	24.7512	22.881	27.3061	24.2855	26.2356	28.5671
PG2025	Urokinase plasminogen activator surface receptor	PLAUR	0	23.5774	0	22.8022	26.7889	23.7387	0	24.2667	24.8773	0	24.9029	25.3955	23.8896	26.3602	26.8747
PG50	Phospholipase D3	PLD3	0	0	27.7547	23.7546	25.7641	27.0233	24.8168	24.9034	26.6181	25.8592	0	27.9643	25.2153	24.897	29.206
PG2097	Plectin	PLEC	23.7016	22.5709	24.6366	26.037	26.9887	27.3009	23.6442	26.73	27.5783	26.0545	22.5186	24.3872	28.4916	28.9658	28.1862
PG2275	Pleckstrin homology domain-containing family O member 2	PLEKHO2	0	0	0	21.7077	23.3119	23.3473	23.8408	23.2175	23.9531	24.0036	0	0	24.1542	22.9482	23.7492
PG1628	Plasminogen; Plasmin heavy chain A; Activation peptide; Angiostatin; Plasmin heavy chain A, short form; Plasmin light chain B	PLG	27.5903	28.8597	28.7388	29.8531	28.5379	28.7428	28.5317	26.4276	26.7585	28.2172	30.3762	28.7572	27.667	28.7227	27.6464
PG681	Perilipin-3	PLIN3	0	0	0	22.9239	23.9436	24.9624	23.3191	23.2716	22.8931	0	0	0	23.8262	24.8712	24.4975
PG139	Procollagen-lysine,2-oxoglutarate 5-dioxygenase 1	PLOD1	0	23.1588	27.1705	0	25.9479	27.7629	22.4336	23.3761	27.0649	21.0828	0	27.4608	21.6564	25.0964	28.3557
PG1100	Phospholipid transfer protein	PLTP	30.6742	26.8605	28.8468	29.0526	27.7333	28.3536	32.1476	25.5896	30.3794	32.6079	27.7119	30.4664	32.4099	28.3033	31.1569
PG1224	Plexin domain-containing protein 2	PLXDC2	26.5983	0	28.9546	24.5433	27.0773	27.9513	26.0386	25.1251	27.8119	26.4178	28.0119	29.4436	26.7685	25.4203	28.9225
PG1834	Serum paraoxonase/arylesterase 1	PON1	28.4055	0	0	27.2964	25.2326	25.0745	26.895	23.9363	23.3745	27.0743	0	0	25.5226	23.6957	24.4212
PG376	Periostin	POSTN	26.2334	0	0	25.1997	0	0	25.822	0	0	25.1982	0	0	24.1525	0	0
PG791	Palmitoyl-protein thioesterase 1	PPT1	0	0	23.4409	0	23.922	24.8186	23.546	22.699	23.58	0	0	0	22.7109	22.5063	25.7189
PG2033	Peroxiredoxin-1	PRDX1	24.9559	25.7323	23.49	26.9312	30.9331	30.5175	27.6447	31.2112	31.1469	27.7186	27.6146	28.4435	29.322	31.3684	30.1838
PG24	Serglycin	PRG1; SRGN	26.9777	28.5668	27.7549	25.3377	29.8649	27.2645	26.7035	28.9341	28.1299	26.8529	30.1147	27.6065	27.8583	29.1643	27.7234
PG208	Glucosidase 2 subunit beta	PRKCSH	22.5297	26.8407	25.3392	22.154	25.4003	24.1583	22.0703	24.4961	25.4726	23.8545	25.1246	24.674	26.1298	27.3266	26.7889
PG609	Vitamin K-dependent protein S	PROS1	27.7956	25.1375	26.2764	27.2355	26.4676	26.1162	27.4152	24.5761	25.339	27.0015	0	25.6931	26.7249	25.3244	25.41
PG2411	Pre-mRNA-processing factor 19	PRPF19	0	0	0	0	23.7692	22.1485	23.4512	22.9021	24.4535	0	0	0	23.7551	24.9815	22.0483
PG1958	Actin, cytoplasmic 1; Actin, cytoplasmic 1, N-terminally processed	PS1TP5BP1; ACTB; ACTG1	32.7615	31.7375	28.7804	33.5227	33.1667	33.707	33.3323	34.1849	33.8045	33.8457	31.9932	32.3412	33.5688	33.9332	32.921
PG28	Prosaposin; Saposin-A; Saposin-B-Val; Saposin-B; Saposin-C; Saposin-D	PSAP	27.594	28.8517	29.3756	27.8949	29.6027	29.8204	26.6197	27.7144	28.5386	26.4627	29.4716	30.129	28.0581	29.6195	30.48
PG280	Proteasome subunit alpha type; Proteasome subunit alpha type-2	PSMA2	0	0	0	22.9586	25.479	26.213	0	27.4295	26.1104	25.3554	0	0	25.3764	25.8564	25.4118
PG708	Proteasome subunit alpha type; Proteasome subunit alpha type-3	PSMA3	0	0	0	23.1952	27.0395	26.1256	0	26.3574	26.3342	0	0	0	25.4994	26.5735	25.3849
PG641	Proteasome subunit alpha type; Proteasome subunit alpha type-5	PSMA5	0	0	0	24.2919	25.7998	25.1279	25.0471	26.5021	25.7951	25.4057	0	0	25.1025	26.2787	24.2337
PG709	Proteasome subunit alpha type; Proteasome subunit alpha type-6	PSMA6	0	0	0	0	27.2489	26.5532	25.3125	26.8039	28.1916	0	0	0	27.0952	27.6286	26.9569
PG572	Proteasome subunit alpha type-7; Proteasome subunit alpha type	PSMA7	0	0	0	21.0528	27.4306	25.4435	22.9387	25.9812	26.6321	24.0984	0	23.3935	25.1536	27.1161	25.3474
PG710	Proteasome subunit beta type; Proteasome subunit beta type-1	PSMB1	0	0	0	24.8219	27.482	26.4709	24.8248	27.1908	27.8868	26.0443	0	0	26.9056	27.7058	26.5872
PG1891	Proteasome subunit beta type; Proteasome subunit beta type-10	PSMB10	0	0	0	0	25.0816	23.1815	0	26.3266	26.3386	24.7033	0	0	24.4381	25.237	22.8798
PG688	Proteasome subunit beta type-2; Proteasome subunit beta type	PSMB2	24.0508	0	0	0	25.111	0	0	25.3122	0	0	0	0	24.3286	24.3251	0
PG417	Proteasome subunit beta type-3	PSMB3	0	0	0	22.7065	24.0487	24.7866	19.672	26.2237	24.3945	0	0	0	24.7028	25.5249	24.3821
PG711	Proteasome subunit beta type-4	PSMB4	0	0	0	25.0706	0	25.0759	0	27.2674	27.2582	0	0	0	26.263	27.2772	0
PG1846	Proteasome subunit beta type-5	PSMB5	0	0	0	0	23.8132	0	22.0529	23.5727	24.3854	0	0	0	24.4377	24.434	24.4109
PG1845	Proteasome subunit beta type; Proteasome subunit beta type-6	PSMB6	0	0	0	24.0023	0	25.912	24.9744	0	23.6057	25.5521	0	0	25.5526	25.539	25.8624
PG1844	Proteasome subunit beta type; Proteasome subunit beta type-8	PSMB8; PSM8	24.1739	0	0	23.9671	26.2054	25.8123	23.4077	28.163	26.9142	26.2394	0	0	26.7491	25.7492	24.1006
PG551	Proteasome subunit beta type; Proteasome subunit beta type-9	PSMB9	0	0	0	23.7772	25.38	24.8142	24.4191	28.1396	28.0445	0	0	0	26.7189	27.1925	0
PG1545	26S proteasome non-ATPase regulatory subunit 11	PSMD11	22.2382	0	0	22.153	0	23.449	23.4047	21.6108	22.936	0	0	0	23.9414	23.3259	22.8851
PG83	26S proteasome non-ATPase regulatory subunit 13	PSMD13	0	0	0	22.7914	23.7602	23.309	23.1614	24.2019	23.5041	0	0	0	23.8431	23.3354	23.5631
PG2064	26S proteasome non-ATPase regulatory subunit 2	PSMD2; DKFZp564A2282	0	0	22.9901	23.0577	25.033	25.2696	23.1361	25.3579	24.9083	0	0	23.3918	24.789	25.3193	23.5414
PG1082	26S proteasome non-ATPase regulatory subunit 3	PSMD3	22.2412	0	0	20.3897	24.0498	23.7404	22.4496	23.2846	22.2258	22.9752	22.9025	0	22.9472	24.6686	22.92
PG574	Proteasome activator complex subunit 1	PSME1	0	0	23.8049	0	24.4012	24.7945	22.8904	25.4306	25.2194	0	0	0	25.0208	25.7696	24.7219
PG454	Proteasome activator complex subunit 2	PSME2	22.4254	0	0	23.6116	25.7315	24.6406	0	26.5561	26.2694	23.5858	0	0	25.8597	26.401	25.3462
PG245	Prostaglandin-H2 D-isomerase	PTGDS	0	0	0	27.2345	28.0096	28.1904	0	23.5695	27.4811	0	31.0686	30.7795	26.6751	25.7195	28.6984
PG1852	Tyrosine-protein phosphatase non-receptor type; Tyrosine-protein phosphatase non-receptor type 6; Protein-tyrosine-phosphatase	PTPN6	0	0	25.0232	19.987	25.5424	26.2828	22.2658	26.6473	28.0641	23.5192	0	24.5397	26.2055	27.785	26.2035
PG488	Protein-tyrosine-phosphatase; Receptor-type tyrosine-protein phosphatase C	PTPRC	0	25.7055	23.9596	0	26.8839	24.6446	20.1768	28.1339	28.1859	20.6421	0	25.1056	26.0349	27.7567	25.5578
PG1032	Alpha-1,4 glucan phosphorylase; Glycogen phosphorylase, liver form	PYGL	0	24.013	24.7464	23.225	26.0233	26.2471	22.663	26.4248	26.0874	0	0	24.5878	26.1672	27.2122	25.0503
PG577	Alpha-1,4 glucan phosphorylase; Glycogen phosphorylase, muscle form	PYGM	21.6963	0	0	0	0	0	0	0	0	0	0	0	22.2077	0	0
PG1043	Pregnancy zone protein	PZP	0	0	0	24.6606	0	0	0	0	0	0	0	0	22.6299	0	0
PG2112	Glutaminyl-peptide cyclotransferase	QPCT	0	27.363	0	0	26.52	25.5112	21.2209	23.0009	25.6424	0	28.8116	28.4526	24.2761	26.0432	26.7007
PG1548	Sulfhydryl oxidase 1; Sulfhydryl oxidase	QSOX1; BPGF-1	26.2163	26.6186	29.2093	26.7837	29.8322	28.1506	26.5732	28.1523	28.875	26.9353	29.5844	29.9765	28.4748	29.7581	30.2904
PG77	Ras-related protein Rab-5C	RAB5C	20.6164	0	0	0	23.2536	0	0	23.1978	24.0776	0	0	0	23.953	23.0108	0
PG68	Ras-related C3 botulinum toxin substrate 2	RAC2	0	0	0	23.8066	25.9865	24.9066	23.7095	27.3963	27.6196	0	0	0	26.0818	27.0346	26.14
PG1241	GTP-binding nuclear protein Ran	RAN	0	0	0	0	26.5012	26.8329	22.4032	27.7384	28.3966	0	0	0	25.755	27.6798	26.6209
PG1921	Retinoic acid receptor responder protein 1	RARRES1	0	0	26.0445	0	0	26.389	23.7124	0	0	0	0	25.5137	25.185	24.0228	27.2486
PG1936	Arginine--tRNA ligase, cytoplasmic	RARS	0	0	0	0	21.8586	22.0814	0	23.5489	24.6999	21.6258	0	0	22.4261	25.129	20.3567
PG2043	Histone-binding protein RBBP4	RBBP4	0	0	0	21.353	22.9874	23.4179	22.3938	25.3906	23.1846	0	0	0	24.3651	25.7283	0
PG1655	Retinol-binding protein 4; Plasma retinol-binding protein(1-182); Plasma retinol-binding protein(1-181); Plasma retinol-binding protein(1-179); Plasma retinol-binding protein(1-176)	RBP4	0	0	0	26.5333	25.5279	0	25.6233	0	0	24.9767	0	0	0	0	0
PG1270	DNA-binding protein RFX7	RFX7	0	0	0	23.125	0	0	22.3778	0	0	0	0	0	0	0	0
PG105	Transforming protein RhoA	RHOA; ARHA	0	0	0	24.1979	24.7638	24.3979	24.6931	25.9535	25.7432	0	0	25.638	24.5353	25.2891	24.6897
PG1468	Ribonuclease pancreatic	RNASE1; RAC1	27.7836	0	0	26.0216	0	21.1921	27.0207	0	0	28.7984	0	0	28.4566	0	28.9531
PG691	Ribonuclease inhibitor	RNH1	24.6543	0	0	23.7726	24.7962	25.3107	23.7671	26.6171	26.4688	22.9174	0	0	26.1123	27.5761	24.7151
PG2340	Aminopeptidase B	RNPEP	0	23.9976	25.0016	22.4416	26.682	26.9503	23.1472	24.8521	26.6461	23.7035	22.9717	24.9535	26.6998	27.5356	26.3495
PG1863	60S ribosomal protein L12	RPL12	0	0	0	21.8414	24.7096	23.7502	0	26.1709	25.6761	0	0	0	24.294	25.975	22.814
PG337	60S acidic ribosomal protein P0; 60S acidic ribosomal protein P0-like	RPLP0; RPLP0P6	24.4229	0	0	24.7019	26.2168	25.4124	25.7912	27.3656	26.511	25.498	24.652	0	26.1641	26.3254	25.6046
PG787	Ubiquitin-40S ribosomal protein S27a; Ubiquitin; 40S ribosomal protein S27a; Ubiquitin-60S ribosomal protein L40; Ubiquitin; 60S ribosomal protein L40; Polyubiquitin-B; Ubiquitin; Polyubiquitin-C; Ubiquitin	RPS27A; HEL112; UBB; UBC; UBA52; DKFZp434K0435; UbC	0	27.2626	27.4209	27.3229	28.7502	27.5339	26.2846	29.0014	28.0956	27.056	26.6875	29.1578	27.604	27.7935	28.4913
PG97	40S ribosomal protein SA	RPSA; LOC388524	0	0	0	25.4047	24.9785	24.9961	25.2965	26.1368	25.4967	0	0	0	25.8304	25.9713	23.7728
PG889	Ribosome-binding protein 1	RRBP1	22.9733	22.4948	21.7909	23.1514	26.0597	25.1335	22.4058	24.4312	23.1004	22.1363	0	22.1682	26.7295	27.0161	26.536
PG1682	Protein S100-A8; Protein S100-A8, N-terminally processed	S100A8	0	0	0	0	28.1254	23.884	25.6144	26.8604	25.5894	0	28.5778	26.9095	23.3746	24.301	24.5042
PG469	Serum amyloid A protein; Serum amyloid A-4 protein	SAA2-SAA4; SAA4	0	0	0	28.3711	26.2159	23.2801	28.1059	0	23.02	25.4331	0	24.732	24.059	21.791	0
PG1160	Retinoid-inducible serine carboxypeptidase	SCPEP1	0	0	0	22.2213	24.7876	23.4574	22.4477	24.701	23.6257	21.9784	0	22.5685	0	23.6837	24.6465
PG40	45 kDa calcium-binding protein	SDF4	0	24.2687	0	25.5233	26.9589	26.5132	25.1601	25.173	25.6446	0	0	27.6829	24.5742	25.6994	27.5462
PG1175	Protein transport protein Sec23A	SEC23A	0	0	22.5394	0	23.7875	24.0872	23.1485	25.1766	25.0057	22.5112	0	0	24.134	24.9718	24.1777
PG1135	Protein transport protein Sec23B	SEC23B	0	22.7123	21.1495	0	22.5766	22.2227	21.5477	25.3493	23.8198	21.625	0	0	22.7898	23.6957	22.1318
PG363	Protein transport protein Sec31A	SEC31L1; SEC31A	0	0	0	22.0658	22.1551	22.2245	22.1914	22.3787	22.1496	0	0	21.7599	23.6401	23.4458	23.05
PG2321	Semaphorin-6B	SEMA6B	0	23.0819	25.0241	0	25.3391	22.5139	21.0148	23.0587	25.6132	22.1438	0	23.3414	23.8849	25.7689	27.0309
PG1581	Semaphorin-7A	SEMA7A	21.5754	28.8105	28.7781	19.589	28.1298	26.5209	0	25.6573	27.7011	22.1946	27.8997	30.3418	22.9987	26.8209	28.9862
PG732	Selenoprotein P	SEPP1	26.1324	0	0	23.9668	0	0	26.0317	0	0	27.2654	0	0	27.6682	0	0
PG187		SERPINA1	28.4236	28.942	0	28.7003	27.4768	27.5293	27.9781	0	21.9422	28.0051	0	25.5158	26.641	24.9246	0
PG1418	Alpha-1-antitrypsin; Short peptide from AAT	SERPINA1	33.1585	32.9002	30.5526	34.3817	32.1753	31.8532	33.0823	29.1666	30.2605	33.2623	31.4237	31.5392	31.7948	30.1834	29.0431
PG191	Alpha-1-antichymotrypsin; Alpha-1-antichymotrypsin His-Pro-less	SERPINA3	32.3894	29.461	27.4269	32.4222	29.2874	29.0518	31.8701	26.9242	27.2336	32.4493	28.254	28.0089	31.3733	27.5181	27.1588
PG188	Kallistatin	SERPINA4	22.5044	24.1811	0	24.2213	24.9796	23.5861	23.879	21.5312	21.9767	24.2874	0	22.3255	22.2497	22.1774	0
PG1047	Corticosteroid-binding globulin	SERPINA6	26.933	26.3125	0	26.3819	24.817	24.5459	26.3288	0	23.2792	26.6925	0	0	24.8698	23.2809	0
PG1689	Thyroxine-binding globulin	SERPINA7	24.1403	0	0	24.5895	23.3995	0	24.0045	0	0	24.2593	0	0	23.0318	0	0
PG1064	Serpin B10	SERPINB10	0	0	0	0	0	0	21.3247	22.6933	0	0	0	0	23.9784	23.8316	21.7351
PG1683	Plasminogen activator inhibitor 2	SERPINB2	24.8302	0	0	24.8005	24.8721	23.7593	23.4289	23.6541	23.9996	27.5578	0	0	26.8713	26.5258	26.1088
PG34	Serpin B6	SERPINB6	0	0	0	23.2839	24.719	23.8823	23.8597	25.795	24.9819	20.1586	0	0	25.8239	26.1907	24.1962
PG260	Antithrombin-III	SERPINC1	28.9768	30.7913	28.7996	29.666	29.313	28.9779	29.0611	27.7047	27.4971	29.4341	28.5485	30.6455	28.3638	28.0713	28.5633
PG1690	Heparin cofactor 2	SERPIND1	27.8401	0	26.882	26.8611	26.7098	26.2604	27.4939	25.4879	24.2122	27.1299	0	24.7545	26.1252	24.9971	24.8353
PG6	Plasminogen activator inhibitor 1	SERPINE1	0	24.2936	0	23.6898	26.3602	27.6788	23.9144	25.8459	28.8496	0	25.7061	28.7478	24.1219	26.3739	29.4592
PG726	Pigment epithelium-derived factor	SERPINF1	28.1302	0	0	29.0179	25.9679	25.9649	28.5903	21.8339	21.6819	27.2523	0	23.3938	26.4975	22.7309	23.0891
PG1715	Alpha-2-antiplasmin	SERPINF2	26.4969	0	0	26.0142	24.8747	24.9095	25.5091	0	22.9932	26.1147	0	0	25.0139	24.1194	0
PG1419	Plasma protease C1 inhibitor	SERPING1	30.87	30.5358	28.5779	31.2766	29.5436	27.9948	30.5462	30.359	29.8702	30.8802	30.7595	28.2903	30.6949	30.5492	28.6332
PG241	Protein SET; Protein SETSIP	SET; SETSIP	0	0	0	23.8553	24.4187	24.4285	0	25.58	25.2531	0	0	0	24.8852	26.146	23.8622
PG1814	Splicing factor, proline- and glutamine-rich	SFPQ	0	0	0	23.4907	23.1037	23.6178	24.217	24.8822	24.2884	25.6341	0	25.7042	25.1721	23.8381	0
PG526	Sex hormone-binding globulin	SHBG	0	0	0	24.2702	0	0	23.9949	0	0	0	0	0	0	0	0
PG867	Sialoadhesin	SIGLEC1	24.8147	22.6181	20.264	24.1231	27.8825	0	24.9611	28.0322	23.6175	26.2521	22.9463	21.6242	26.5377	28.2944	24.6499
PG2042	Sialic acid-binding Ig-like lectin 14; Sialic acid-binding Ig-like lectin 5	SIGLEC14; SIGLEC5	22.5128	0	0	0	23.507	21.4007	21.9298	0	21.1336	23.042	0	25.1395	24.4039	22.5706	23.5888
PG2004	Tyrosine-protein phosphatase non-receptor type substrate 1; Signal-regulatory protein beta-1 isoform 3	SIRPA; PTPNS1; SIRPB1	23.2623	28.5616	28.7515	22.6422	27.5505	27.8756	25.0444	28.1211	28.0998	26.7209	26.908	29.5864	27.4261	28.5459	28.7524
PG1449	4F2 cell-surface antigen heavy chain	SLC3A2	0	0	24.687	0	25.8569	23.7141	21.4756	25.8164	26.2492	0	24.3382	24.3799	23.8858	25.8271	25.2331
PG2074	Sorting nexin-1	SNX1	0	0	0	0	22.097	21.9438	22.4083	21.9338	0	22.9469	0	0	24.0741	21.2704	0
PG1080	Sorting nexin-2	SNX2	0	0	0	21.9825	22.3547	23.7243	23.9352	22.5578	23.555	0	0	0	25.345	23.6254	22.1793
PG1669	Superoxide dismutase; Superoxide dismutase [Mn], mitochondrial	SOD2	0	0	0	0	30.336	24.5614	0	28.4139	27.8267	25	27.4431	0	25.6134	29.0239	0
PG967	Sortilin	SORT1	0	24.0405	26.0997	20.874	22.4606	25.1895	22.6399	0	25.2452	23.053	0	27.7056	24.5261	24.1885	27.1437
PG1374	SPARC	SPARC	0	24.0154	0	24.0791	28.3407	28.0158	20.4662	24.5842	27.9991	0	0	27.2648	24.8623	27.0055	28.7744
PG1566	Kunitz-type protease inhibitor 1	SPINT1	0	27.5119	22.5603	21.6644	27.7274	26.3621	0	22.6851	25.8145	0	24.1319	29.0566	24.7121	27.0339	27.4131
PG364	Osteopontin	SPP1; opn	31.2304	33.0632	28.5208	28.6636	28.0432	29.2965	29.7506	24.6154	27.9126	29.1376	30.2077	30.5313	28.1078	24.2476	28.5653
PG720	Hsc70-interacting protein; Putative protein FAM10A4; Putative protein FAM10A5	ST13; ST13P4; ST13P5; hCG_1990625	0	0	0	21.5563	24.4954	25.2618	0	21.8444	23.4481	23.01	23.6731	21.8953	23.6915	24.582	23.7019
PG1052	Suppressor of tumorigenicity 14 protein homolog; Suppressor of tumorigenicity 14 protein	ST14	0	0	25.6131	22.4954	23.4437	24.9494	22.3699	20.2497	22.5207	23.165	0	24.9227	22.9701	23.214	26.3463
PG1218	Switch-associated protein 70	SWAP70	0	0	0	0	24.6161	24.6041	23.17	24.899	25.5413	0	0	0	27.153	26.4277	26.3315
PG713	Transaldolase	TALDO1	23.6854	0	0	26.1252	28.2229	27.486	25.7796	26.8153	27.8438	26.4568	23.003	0	27.1359	27.5525	26.1152
PG1237	Transcobalamin-2	TCN2	25.697	26.5494	0	27.9703	26.5521	25.0824	29.1975	24.0361	25.8094	27.8333	0	0	28.8693	25.6562	26.6099
PG1784	T-complex protein 1 subunit alpha	TCP1	0	25.7602	0	0	23.1845	22.5025	21.0295	25.3776	24.4775	0	0	0	24.3875	25.9403	0
PG2138		TF	28.554	29.8841	29.9382	30.7204	30.1487	29.6462	30.4546	25.2572	27.4499	29.785	0	27.9803	28.5575	27.2683	28.8412
PG1660	Transferrin receptor protein 1; Transferrin receptor protein 1, serum form	TFRC	23.5124	31.1788	33.7583	26.7646	29.3967	32.0351	27.852	28.4443	30.6075	27.8622	32.2017	33.785	27.2685	27.84	33.2237
PG610	Transforming growth factor-beta-induced protein ig-h3	TGFBI	29.5272	25.6051	30.3405	28.6563	28.2598	29.3192	29.6026	26.8615	29.9898	29.2873	0	29.6232	29.2321	28.4953	31.774
PG2037	Protein-glutamine gamma-glutamyltransferase E; Protein-glutamine gamma-glutamyltransferase E 50 kDa catalytic chain; Protein-glutamine gamma-glutamyltransferase E 27 kDa non-catalytic chain	TGM3	0	0	25.4514	23.67	0	26.0832	24.5172	0	25.623	0	0	0	0	24.589	0
PG277		THBS1	28.2028	27.705	28.0016	27.69	29.2549	24.8968	29.0422	29.2296	27.2655	29.1411	24.5466	23.5617	27.2352	26.9895	27.9271
PG1087	Metalloproteinase inhibitor 1	TIMP1	28.7178	0	23.171	28.7647	28.6904	29.1592	27.7768	26.9437	28.4347	28.2493	30.3796	28.4114	26.356	27.2165	29.1754
PG255	Metalloproteinase inhibitor 2	TIMP2	24.2709	0	0	26.4615	27.8845	28.6148	27.07	24.1954	27.6187	28.2773	0	30.0641	27.4381	27.5234	28.9454
PG762	Talin-1	TLN1	0	26.2741	26.9242	24.6448	29.1089	28.8689	23.6326	30.5192	29.7867	19.6561	23.1872	23.8895	28.2611	30.4994	28.3946
PG612	Toll-like receptor 2; Toll-like receptor	TLR2	0	0	0	23.7732	0	21.7997	24.9668	0	22.0368	0	0	0	25.0089	21.8495	23.3287
PG1820	Tenascin	TNC; TNC variant protein	23.3041	0	24.585	24.4579	0	22.3557	23.6865	0	24.4211	22.4206	0	23.0149	23.6821	0	23.6025
PG2013	Tumor necrosis factor-inducible gene 6 protein	TNFAIP6	0	23.754	0	22.3697	29.158	0	22.1668	28.6222	25.2493	0	25.3737	0	28.3756	29.8862	21.5665
PG605	Tropomyosin alpha-3 chain; Tyrosine-protein kinase receptor	TPM3; DKFZp686J1372; TPM3-ROS1	0	21.7677	23.8917	25.1896	29.1282	28.569	23.028	26.2067	27.0793	0	22.9712	24.0837	26.0575	28.1038	25.127
PG1376	Tripeptidyl-peptidase 1	TPP1	0	25.8489	25.6016	24.8628	26.2043	27.3455	23.9864	21.4292	26.1388	0	0	26.7996	24.1249	25.0897	27.1085
PG1851	Tripeptidyl-peptidase 2	TPP2	0	0	23.329	22.6568	23.3176	24.421	23.0755	25.7738	24.2748	0	0	0	25.0048	25.675	23.2079
PG517	Translationally-controlled tumor protein	TPT1	0	0	0	0	23.6547	23.2693	0	25.0671	24.9397	23.6654	0	0	23.7212	25.0947	23.0054
PG1768	Endoplasmin	TRA1; HEL-S-125m; HSP90B1	27.1133	24.6882	24.9737	27.135	26.4998	26.6529	28.1695	28.4558	28.4408	29.116	24.7105	26.1754	28.7992	27.0342	28.0615
PG1096	Tubulin alpha-1B chain	TUBA1B	26.3206	25.7809	24.1733	26.7155	28.1507	28.6651	25.9536	28.8614	28.7065	25.1523	25.0406	27.0223	28.0506	28.251	26.9724
PG1703	Tubulin beta chain	TUBB; XTP3TPATP1	26.0618	25.6359	23.1453	24.354	27.1295	27.6778	24.4102	28.2323	28.0167	25.8333	23.7262	25.7815	27.1405	27.9126	25.9494
PG2196	Twinfilin-2	TWF2	0	0	0	23.2112	25.7619	25.3731	23.6721	24.8224	24.849	0	0	0	24.8954	25.5989	24.4278
PG1504	Thioredoxin	TXN	0	0	0	26.6161	28.5376	26.1327	25.8192	29.6161	28.3054	0	0	26.3479	27.4019	28.6949	26.2661
PG2115	Thioredoxin reductase 1, cytoplasmic	TXNRD1	0	23.9451	24.9608	21.896	27.4771	27.3198	21.8897	26.438	26.7705	22.5164	23.8554	21.091	25.3175	26.5204	0
PG60	Ubiquitin-like modifier-activating enzyme 1	UBE1; UBA1	0	22.275	25.7823	24.4568	25.88	26.8653	23.0324	27.7118	27.9101	23.8768	0	23.4664	27.068	28.3974	25.0729
PG437	UTP--glucose-1-phosphate uridylyltransferase	UGP2	0	22.7254	0	20.6382	26.8156	25.4762	21.1534	26.6927	27.1034	23.6593	24.6198	23.0246	27.3913	27.9535	24.1126
PG805		V<kappa>3	29.1693	0	0	28.8482	24.6917	26.5223	27.36	24.2568	0	28.6649	0	23.2828	26.4293	23.5754	23.3224
PG2162	Ig lambda chain V-IV region Hil	V2-17	29.786	0	0	29.7746	24.4821	25.4829	29.7049	0	24.056	28.9014	0	24.3628	27.9436	24.2782	24.5423
PG395		V2-6; IGLV3-9	0	0	0	24.7799	0	0	25.3243	0	0	0	0	0	0	0	0
PG2163		V5-6; VLC8; IGLV4-69	0	0	0	23.4111	0	0	0	0	0	0	0	0	23.9488	0	0
PG55	Vasodilator-stimulated phosphoprotein	VASP	0	0	0	23.1026	23.7337	24.0042	23.9194	23.7616	0	0	0	0	24.2821	24.0596	23.929
PG82	Synaptic vesicle membrane protein VAT-1 homolog	VAT1	25.8052	0	0	26.9683	27.5373	28.1384	27.7988	27.1892	26.9585	27.8153	23.6668	0	27.9361	27.7473	27.3161
PG26	Vinculin	VCL; HEL114	23.0222	28.9611	29.2979	25.8502	30.8634	29.098	24.4242	29.9425	29.0979	23.9719	22.9604	26.6858	28.2333	29.9238	28.2206
PG367	General vesicular transport factor p115	VDP; USO1	0	0	22.5712	22.4971	24.581	25.0826	0	23.8572	25.2413	0	0	0	24.2737	25.5482	23.1221
PG830		VL4	0	0	0	26.8458	0	0	26.9378	0	0	0	0	0	0	0	0
PG1056	Pantetheinase	VNN1	22.0202	0	0	0	0	0	22.5853	0	0	23.3523	0	0	22.6897	0	22.1726
PG1585	Vacuolar protein sorting-associated protein 26A	VPS26A	0	0	0	22.1234	23.4418	22.553	0	23.8828	22.1453	0	0	0	24.6621	24.6897	23.7681
PG2417	V-set and immunoglobulin domain-containing protein 4	VSIG4	31.2223	0	0	28.8617	24.8111	25.2827	31.2897	0	26.9265	31.3785	0	0	31.0795	23.9872	26.4777
PG1400	Vitronectin; Vitronectin V65 subunit; Vitronectin V10 subunit; Somatomedin-B	VTN	29.5578	29.5461	28.6499	28.4686	29.3073	28.7558	28.9023	29.0636	28.1357	29.5005	30.516	30.2561	29.0229	28.7481	29.828
PG1537		VWF	21.3318	0	0	0	0	0	20.8418	0	0	0	0	0	25.175	0	0
PG1673	von Willebrand factor; von Willebrand antigen 2	VWF	28.2837	0	21.1708	28.0665	22.5179	21.1016	29.2924	25.3508	20.6731	28.5061	0	0	29.1955	0	0
PG189	Tryptophan--tRNA ligase, cytoplasmic; T1-TrpRS; T2-TrpRS	WARS	0	26.7391	0	21.0236	30.6293	29.1916	25.4127	31.3884	31.3031	23.7399	25.393	27.0353	28.5987	30.5557	26.9547
PG2136		WDR1	20.4292	0	25.4053	21.8846	27.8898	28.0998	22.6789	29.8182	29.6393	23.4566	24.606	25.8257	27.5871	29.7828	24.8141
PG1381	Serine/threonine-protein kinase WNK1	WNK1	0	0	0	24.3334	27.857	24.2831	25.8147	20.4939	26.8473	23.6838	0	0	26.7877	26.7464	26.1579
PG1011	Lymphatic vessel endothelial hyaluronic acid receptor 1	XLKD1; LYVE1	24.1315	0	0	0	0	0	0	0	0	24.9733	0	0	26.3729	0	0
PG1758	X-ray repair cross-complementing protein 5	XRCC5	0	0	22.3635	0	22.957	22.7762	0	24.2597	24.9348	23.1923	0	21.3497	22.6505	23.1711	0
PG1967	14-3-3 protein gamma; 14-3-3 protein gamma, N-terminally processed	YWHAG	0	0	0	24.9734	27.9617	23.7866	23.5859	25.6029	25.4146	0	0	0	25.7527	26.1071	24.4532
PG1835	14-3-3 protein theta	YWHAQ	0	0	0	0	26.2657	24.7129	0	25.9747	25.9144	22.9326	0	0	24.218	25.2374	25.1459
PG1370	14-3-3 protein zeta/delta	YWHAZ	25.6475	0	22.7797	27.6036	30.9789	28.7579	27.5417	29.4503	28.5104	26.7829	25.3517	23.6858	28.852	28.8653	28.7717
PG1474	Zyxin	ZYX	0	0	0	0	25.275	25.3477	0	24.8315	24.8919	23.3433	0	0	24.192	25.4866	24.6209
PG387			26.4968	0	0	25.589	0	0	24.5216	0	0	25.4176	0	0	25.2463	23.9725	0
PG631			0	0	0	22.6523	0	0	25.2383	0	0	0	0	0	0	0	0
PG632			0	0	0	24.3854	0	0	0	0	0	22.2205	0	0	24.011	0	0
PG633			29.4613	28.6632	26.1881	29.1566	26.5769	26.4816	28.9253	23.7361	25.0175	28.7764	0	26.036	28.5248	24.0999	24.2045
PG635			29.6796	27.6483	25.6433	28.7611	26.6385	26.3503	28.8128	0	0	28.8608	25.3861	25.8137	27.9084	24.8461	23.6463
PG636			28.9207	0	0	28.4968	25.1818	26.6078	27.493	24.48	24.1781	28.1388	0	0	26.6938	24.76	24.3699
PG637			24.5472	0	0	23.7129	22.9426	0	24.0189	0	0	23.9473	0	0	22.9532	0	0
PG639			0	0	0	0	0	0	26.2746	0	0	26.5178	0	0	26.4376	0	0
PG642			0	0	0	0	0	0	26.8129	0	0	26.4719	0	0	25.6717	0	0
PG645			23.6241	0	0	22.9255	0	0	23.5225	0	0	23.876	0	0	22.9566	0	0
PG646			28.102	0	0	27.3397	22.2713	24.0478	26.1008	0	0	26.5863	0	0	24.4182	0	0
PG648			27.5037	0	25.6141	27.7545	0	24.1208	27.4481	0	22.8992	27.0828	0	0	25.9816	0	0
PG649	Ig kappa chain V-I region AU; Ig kappa chain V-I region AG		23.9901	0	0	27.4872	22.9392	0	26.6129	0	0	27.1312	0	0	25.4149	0	0
PG650			28.0498	26.0451	0	26.7813	24.8231	24.7949	27.1629	0	23.2367	27.1545	0	23.8781	26.663	22.6921	22.4284
PG651			0	0	0	22.8718	0	0	23.2395	0	0	0	0	0	23.0185	0	0
PG652			22.7542	0	0	23.2223	0	0	23.8726	0	0	24.1112	0	0	23.2092	0	0
PG653			24.8288	0	0	26.1359	24.5946	24.206	26.8906	23.1266	0	27.388	0	0	25.9902	23.0892	0
PG654			23.6988	24.2253	0	24.0242	20.4399	0	22.8957	0	0	22.2655	0	0	21.5974	0	0
PG733			29.2387	25.8386	0	27.545	25.9932	25.5779	28.1272	21.7005	0	28.111	0	0	27.1714	22.2158	0
PG734			22.8258	0	0	22.1774	0	0	21.8928	0	0	0	0	0	0	0	0
PG743			0	0	0	25.4433	0	24.4278	23.6272	0	0	0	0	0	0	0	0
PG750			25.35	0	0	24.2888	0	0	24.2256	0	0	0	0	0	23.7141	0	0
PG756			23.6089	0	0	23.1341	0	21.1638	23.7239	0	0	22.4521	0	0	0	0	0
PG777			27.3251	0	0	25.1407	24.3158	22.9746	26.7335	0	20.3505	24.9262	0	0	24.737	20.2846	21.2555
PG778			24.013	0	0	23.7892	0	0	24.5173	0	0	24.5826	0	0	0	0	0
PG818			0	0	0	0	21.9677	23.6163	24.6793	0	0	25.153	0	0	22.9269	0	0
PG819			26.1712	0	0	24.3739	0	0	25.4132	0	0	25.2662	0	0	24.7974	0	0
PG821			0	0	0	0	0	0	25.2978	0	0	0	0	0	24.7439	0	0
PG822			0	0	0	24.4391	0	0	25.3458	0	0	23.3691	0	0	0	0	0
PG823			0	0	0	22.669	0	0	23.0569	0	0	0	0	0	0	0	0
PG824			0	0	0	24.977	0	0	25.1455	0	0	0	0	0	0	0	0
PG826			21.3956	0	0	23.9607	0	0	23.5098	0	0	23.307	0	0	22.196	0	0
PG827			29.432	25.3199	25.3672	29.1249	25.8641	26.0286	28.8718	24.1391	24.7715	28.9322	23.866	25.1029	28.0847	23.4677	23.7089
PG833			28.666	0	0	28.3211	0	0	27.458	0	0	25.3565	0	0	26.7848	0	0
PG840			24.6426	0	0	22.54	0	0	23.8756	0	0	23.6277	0	0	22.6695	0	0
PG1017			23.2038	27.1853	25.9223	24.7722	27.8378	24.2307	26.684	29.4542	27.6705	28.8229	0	20.8345	30.6157	24.4678	23.8192
PG1038			27.9497	27.2658	28.1739	29.1857	28.8886	28.72	28.8741	29.3101	28.059	28.5759	27.8537	30.266	29.2774	30.1268	30.5989
PG1101			24.9201	0	0	23.7543	24.2557	25.5059	24.1514	24.4197	23.9176	25.0792	0	26.5437	24.9468	24.8117	26.0198
PG1189	Glucose-6-phosphate isomerase		21.3319	0	0	21.336	24.8384	0	22.8888	0	0	0	0	0	0	19.7392	0
PG1208	Integrin beta		0	24.9643	29.0201	23.0024	27.5902	28.9601	23.1531	27.9581	29.5011	23.0903	0	30.2645	26.6648	28.1459	30.592
PG1213			33.4519	34.6582	34.1186	34.3546	33.2495	33.1301	33.8242	30.8458	31.3718	34.1504	34.1745	33.5665	32.6185	32.0478	32.2979
PG1253			0	25.8888	31.8874	26.9795	29.4333	31.0292	24.8912	26.3145	30.007	26.651	29.3221	31.9197	26.638	27.7239	32.268
PG1465			24.1478	0	0	24.5033	23.4978	0	24.3243	0	0	24.3855	0	0	23.9212	0	0
PG1731			25.6445	25.1596	25.0461	24.268	23.751	23.3961	25.3904	23.2699	22.7345	25.29	24.4033	23.6234	24.5658	23.5003	23.1622
PG1733			26.8301	24.688	0	24.997	23.2743	23.1042	25.8253	0	0	25.5967	0	0	24.3828	0	0
PG1735			30.0028	0	0	29.7174	27.0982	27.1586	30.0515	25.6223	26.2833	30.0385	26.7691	27.5644	29.0719	25.6477	26.7984
PG2047	FEX1	FEX1	24.3799	0	22.0998	24.005	0	22.886	23.1747	0	24.189	25.5367	0	0	26.2992	0	25.2741
PG2145	Alpha-mannosidase		0	27.4898	28.3112	25.8927	27.8036	28.9963	24.5695	25.9542	26.3033	22.7218	28.4565	29.4461	25.9189	27.2736	29.5482
PG2199			0	0	0	27.199	0	0	25.9644	0	0	0	0	0	24.0713	0	0
PG2228			28.3917	25.7733	24.7106	26.9437	24.5938	23.9985	27.1507	0	0	26.5259	0	0	25.8674	22.815	23.2643
PG2229			23.2653	0	0	0	0	0	22.3737	0	0	22.8849	0	0	0	0	0
PG2271			30.9104	0	0	30.2755	27.0299	27.1055	30.7698	25.9749	25.6909	29.6918	0	25.4473	29.0075	25.7734	26.7343
PG2297	Ig lambda chain V-VI region AR		26.2842	0	0	25.7772	0	0	23.8874	0	0	0	0	0	21.5382	0	0
PG2298			33.9571	32.5181	30.4604	33.4797	30.9933	30.7742	33.189	29.6485	29.487	33.2249	30.7498	29.6829	31.963	28.9791	29.1391
PG2307			0	0	0	27.5591	0	0	27.5932	0	0	24.4522	0	0	26.7297	0	0
PG2351			0	0	0	0	0	0	22.3545	0	0	22.6942	0	0	0	0	0
PG2355			0	0	0	27.0744	25.8855	0	27.3337	0	0	27.8909	0	0	0	0	0
PG2400			30.2293	0	0	29.8581	25.6884	26.9672	28.2205	24.9953	24.5961	29.6393	27.0507	26.7558	26.8428	24.8058	24.2618
PG2402			29.6122	0	0	28.501	25.7035	25.6226	27.4293	23.5678	24.1305	28.5376	0	23.3288	27.7382	24.3687	24.0112
PG2405			26.3316	0	0	25.2176	0	0	25.6621	0	0	25.9271	0	0	24.6105	0	0
PG2406			24.7058	0	0	24.0589	20.9505	20.8299	23.2949	0	0	24.1022	0	0	23.1992	0	0
PG2409			26.4308	0	0	24.7595	22.7863	0	25.7179	0	0	25.4298	0	0	24.6771	0	0
PG2486			0	0	0	30.1833	0	0	0	0	26.712	0	0	0	29.2728	25.4854	0
PG2487			0	0	0	26.3778	0	0	26.1091	0	0	25.074	0	0	0	0	0
PG2489			28.1795	0	0	27.0371	25.7792	0	27.6002	0	0	28.304	0	0	26.9014	0	0
PG2491			27.7009	26.1112	0	25.8919	24.7157	0	26.4932	0	0	26.8472	0	0	25.8919	0	0
PG2494			0	0	0	27.561	25.6793	25.4247	28.5882	0	0	28.5891	0	0	27.8094	0	0

## Sheet: Table S2, asc & m2c
Gene names	Protein names	Asc.R1	M1.R1	M2.R1	Asc.R2	M1.R2	M2.R2	Asc.R3	M1.R3	M2.R3	Asc.R4	M1.R4	M2.R4	Asc.R5	M1.R5	M2.R5
AMBP	Protein AMBP;Alpha-1-microglobulin;Inter-alpha-trypsin inhibitor light chain;Trypstatin	28.5708	21.8676	25.7686	28.7417	25.2886	26.6262	28.3745	22.6809	23.2943	26.9938	21.8676	24.3967	26.795	23.5469	23.8733
CD163	Scavenger receptor cysteine-rich type 1 protein M130;Soluble CD163	31.764	26.7967	29.0184	31.0394	22.0162	28.6715	33.058	23.5135	30.5446	33.8277	26.0272	29.5847	33.7099	27.5031	31.7936
CLEC11A	C-type lectin domain family 11 member A	20.3538	20.3538	20.3538	26.9587	20.3538	23.2112	27.9779	20.3538	23.3003	27.0151	20.3538	25.44	26.052	21.964	26.793
CSF1R	Macrophage colony-stimulating factor 1 receptor	25.5171	22.3894	25.9198	25.5991	23.8445	24.7913	26.7078	22.3894	26.4936	22.3894	22.3894	26.7537	27.0573	24.7968	27.7138
EMILIN2	EMILIN-2	28.514	25.8707	29.0222	27.201	27.3483	28.674	27.1841	26.4671	27.6643	27.5125	24.086	28.9588	27.511	26.9392	29.9908
FCGR3A;FCGR3B	Low affinity immunoglobulin gamma Fc region receptor III-A;Low affinity immunoglobulin gamma Fc region receptor III-B	26.3332	22.6789	25.9349	24.8436	24.7008	25.244	27.0613	23.4987	27.2771	28.2575	22.6789	28.1226	27.7549	25.6846	26.8369
FEX1	FEX1	24.3799	21.614	22.0998	24.005	21.614	22.886	23.1747	21.614	24.189	25.5367	21.614	21.614	26.2992	21.614	25.2741
FN1	Fibronectin;Anastellin;Ugl-Y1;Ugl-Y2;Ugl-Y3	30.9958	27.8824	34.8967	31.9834	29.5774	33.4715	31.5475	29.9212	34.7025	30.0439	24.1042	33.8686	30.4601	30.0301	33.6625
FUCA1	Tissue alpha-L-fucosidase	26.4293	20.35	20.35	25.535	22.8554	24.3564	25.4819	20.35	23.2325	25.7028	20.35	24.234	24.6571	21.3953	25.778
IGF2R	Cation-independent mannose-6-phosphate receptor	27.8466	24.1465	29.3291	27.2445	27.9362	29.7439	28.5904	26.5219	29.2654	28.8417	23.5603	29.4806	28.429	26.7459	29.3225
LBP	Lipopolysaccharide-binding protein	24.7383	21.633	23.7033	24.3605	23.4762	24.0504	22.7195	21.633	22.4683	24.4473	21.633	24.4864	24.4578	24.2219	24.5645
LGMN	Legumain	26.8792	23.6254	27.2647	26.6761	24.9048	27.7535	25.8292	24.9973	25.5576	27.006	24.9131	27.9089	25.5247	26.369	27.556
LMNA	Prelamin-A/C;Lamin-A/C	25.8861	23.7455	26.8006	25.6056	26.8186	27.0514	27.9541	26.5975	27.6525	28.8961	24.2621	26.7593	29.1131	27.0398	27.8875
LPL	Lipoprotein lipase	25.952	24.4754	25.1328	26.2278	25.7843	28.3136	27.2492	24.4156	27.6467	27.3471	22.5381	28.555	26.6421	23.886	29.4785
LRP1	Prolow-density lipoprotein receptor-related protein 1;Low-density lipoprotein receptor-related protein 1 85 kDa subunit;Low-density lipoprotein receptor-related protein 1 515 kDa subunit;Low-density lipoprotein receptor-related protein 1 intracellular domain	28.41	22.786	28.5464	26.3212	25.731	28.3863	28.1685	25.2235	28.1603	29.4455	23.4319	29.4725	29.5827	28.215	29.353
MRC1L1;MRC1	Macrophage mannose receptor 1	27.6183	24.7506	27.2043	27.2552	26.0927	28.3982	29.8299	27.3938	28.3186	30.0145	23.3019	29.4158	30.0025	27.6808	28.0176
MSR1	Macrophage scavenger receptor types I and II	20.4124	20.4124	20.4124	26.6881	22.0665	25.8156	26.9522	21.9207	23.9258	24.1641	20.4124	27.6054	26.2296	23.6476	29.1046
NPC2	Epididymal secretory protein E1	26.7889	26.7889	26.7889	28.8092	28.4582	29.9424	29.303	28.3276	29.2295	29.4603	27.2616	31.7481	28.9552	27.9982	32.0809
PLTP	Phospholipid transfer protein	30.6742	26.8605	28.8468	29.0526	27.7333	28.3536	32.1476	25.5896	30.3794	32.6079	27.7119	30.4664	32.4099	28.3033	31.1569
TGFBI	Transforming growth factor-beta-induced protein ig-h3	29.5272	25.6051	30.3405	28.6563	28.2598	29.3192	29.6026	26.8615	29.9898	29.2873	24.2493	29.6232	29.2321	28.4953	31.774
TNC	Tenascin	23.3041	21.1598	24.585	24.4579	21.1598	22.3557	23.6865	21.1598	24.4211	22.4206	21.1598	23.0149	23.6821	21.1598	23.6025
V2-17	Ig lambda chain V-IV region Hil	29.786	23.7254	23.7254	29.7746	24.4821	25.4829	29.7049	23.7254	24.056	28.9014	23.7254	24.3628	27.9436	24.2782	24.5423

## Sheet: Table S3, asc & m1
Gene names	Protein names	Asc.R1	M1.R1	M2.R1	Asc.R2	M1.R2	M2.R2	Asc.R3	M1.R3	M2.R3	Asc.R4	M1.R4	M2.R4	Asc.R5	M1.R5	M2.R5
AGT	Angiotensinogen;Angiotensin-1;Angiotensin-2;Angiotensin-3;Angiotensin-4;Angiotensin 1-9;Angiotensin 1-7;Angiotensin 1-5;Angiotensin 1-4	27.8843	26.5949	23.399	28.5147	26.7309	26.3002	27.896	21.5209	23.3516	27.4075	26.1632	24.969	26.1402	24.0089	23.2828
CFB	Complement factor B;Complement factor B Ba fragment;Complement factor B Bb fragment	30.8386	29.6708	29.951	32.53	31.7727	30.0255	31.6284	31.6325	29.7312	31.3363	31.2539	28.7001	31.6656	32.2653	28.6128
FGA	Fibrinogen alpha chain;Fibrinopeptide A;Fibrinogen alpha chain	33.9486	25.1519	21.7289	33.1704	28.0019	25.0634	33.56	26.6428	22.6798	33.0627	21.7289	21.7289	31.7193	23.1358	21.7289
HEL-S-62p;C3	Complement C3;Complement C3 beta chain;C3-beta-c;Complement C3 alpha chain;C3a anaphylatoxin;Acylation stimulating protein;Complement C3b alpha chain;Complement C3c alpha chain fragment 1;Complement C3dg fragment;Complement C3g fragment;Complement C3d fragment;Complement C3f fragment;Complement C3c alpha chain fragment 2	33.5793	33.2879	32.9928	34.0284	33.0844	32.6809	33.447	31.5389	31.1907	32.7047	32.9598	32.4213	32.2459	31.5351	31.7119
HEL-S-78p;FGB	Fibrinogen beta chain;Fibrinopeptide B;Fibrinogen beta chain	34.3114	27.9851	21.225	33.621	27.6051	25.4601	33.945	26.7586	25.3792	33.546	21.225	21.225	31.718	23.3126	22.5269
HP	Haptoglobin;Haptoglobin alpha chain;Haptoglobin beta chain	36.5166	33.4698	25.8139	35.7672	32.5623	32.1086	35.2103	30.9721	30.2466	34.6563	31.7368	31.067	33.0693	30.2579	30.9408
LGALS3BP	Galectin-3-binding protein	30.4177	29.4722	29.0338	29.7861	30.0558	27.1281	30.5068	30.2001	30.0036	30.2572	30.8423	28.4645	30.3152	30.451	29.301
SERPING1	Plasma protease C1 inhibitor	30.87	30.5358	28.5779	31.2766	29.5436	27.9948	30.5462	30.359	29.8702	30.8802	30.7595	28.2903	30.6949	30.5492	28.6332
SIGLEC1	Sialoadhesin	24.8147	22.6181	20.264	24.1231	27.8825	19.4982	24.9611	28.0322	23.6175	26.2521	22.9463	21.6242	26.5377	28.2944	24.6499

## Sheet: Table S4, asc
Gene names	Protein names	Asc.R1	M1.R1	M2.R1	Asc.R2	M1.R2	M2.R2	Asc.R3	M1.R3	M2.R3	Asc.R4	M1.R4	M2.R4	Asc.R5	M1.R5	M2.R5
A1BG	Alpha-1B-glycoprotein	28.9839	28.7626	27.9922	30.7735	28.8577	28.3109	30.2305	26.1933	26.3183	29.9517	25.5138	26.7001	28.7083	26.4065	26.7961
A30	Ig kappa chain V-I region Gal	30.7466	24.354	24.354	30.2129	27.5851	27.303	30.4776	25.8154	26.4321	30.5886	25.0528	27.5922	29.5836	26.0811	27.167
AHSG	Alpha-2-HS-glycoprotein;Alpha-2-HS-glycoprotein chain A;Alpha-2-HS-glycoprotein chain B	29.7549	23.9799	22.6398	30.2806	28.4312	28.522	30.3109	26.6196	25.8572	28.5323	21.9443	25.3921	27.3483	25.4411	26.1026
AMY1A;AMY2B; AMY2A;AMY1B	Alpha-amylase;Alpha-amylase 1;Alpha-amylase 2B;Pancreatic alpha-amylase	22.2673	21.5656	21.5656	23.3878	25.1771	21.5656	23.3928	21.5656	21.5656	23.0197	21.5656	21.5656	22.1665	21.5656	21.5656
APCS	Serum amyloid P-component;Serum amyloid P-component(1-203)	28.3301	22.3456	22.3456	28.4196	26.2785	25.2982	28.7028	23.8323	25.2843	28.0351	22.3456	22.3456	27.0054	25.6861	25.9388
APOA1	Apolipoprotein A-I;Proapolipoprotein A-I;Truncated apolipoprotein A-I	28.2055	24.4811	25.5247	31.4824	30.4652	29.9011	30.8966	25.0924	23.5063	29.0465	21.1655	24.8955	25.8073	23.8121	25.4423
APOA2	Apolipoprotein A-II;Proapolipoprotein A-II;Truncated apolipoprotein A-II	22.1377	22.1377	22.1377	28.3277	26.4582	24.7788	28.1702	23.6937	22.1377	27.0382	22.1377	22.1377	25.3345	22.1377	22.1377
APOB	Apolipoprotein B-100;Apolipoprotein B-48	32.1948	28.1973	28.0984	30.5395	29.6504	29.0291	31.0045	27.0493	26.652	30.456	20.9902	25.9556	31.0682	27.673	27.6591
APOD	Apolipoprotein D	28.4406	23.5767	23.5767	28.6989	26.5403	26.1236	27.1412	24.8371	24.1881	26.5996	24.7095	23.5767	26.1533	25.4753	26.0183
APOH	Beta-2-glycoprotein 1	29.5789	28.9755	23.4377	29.4589	28.4432	27.9418	28.3196	24.7489	25.0673	29.3207	23.4377	28.8857	28.6736	26.4573	26.9916
ATRN	Attractin	24.6715	23.7927	25.8505	26.0632	24.9675	25.0592	25.5662	23.7927	24.833	26.1856	23.7927	25.0788	25.3573	24.7424	24.8772
AZGP1	Zinc-alpha-2-glycoprotein	29.4029	22.959	22.959	30.215	26.6267	26.4237	28.8257	23.9907	23.4553	28.5284	22.959	23.448	26.8064	24.064	24.8637
BCAM;LU	Basal cell adhesion molecule	25.5711	23.1014	23.1014	25.1963	23.1014	23.1014	25.241	23.1014	23.1014	24.8268	23.1014	23.1014	24.0839	23.1014	23.1014
C1QA	Complement C1q subcomponent subunit A	30.2579	26.3406	26.3406	30.6537	27.2791	27.8646	31.2311	28.4545	28.9071	30.6383	26.3406	26.3406	30.2255	28.1816	27.7473
C1QB	Complement C1q subcomponent subunit B	31.658	24.0628	24.0628	31.2211	26.9967	27.0318	30.9038	27.5346	29.2451	31.5715	24.0628	25.4307	30.2745	28.4155	27.2208
C1QC	Complement C1q subcomponent subunit C	27.552	21.2156	21.2156	30.3848	28.6962	27.2242	31.8421	27.9507	28.8252	31.8596	22.4974	23.8137	31.0387	28.8664	28.3423
C2	Complement C2;Complement C2b fragment;Complement C2a fragment	27.5452	22.9372	24.0746	25.8862	24.2454	23.5117	27.192	22.9372	25.9042	26.9764	22.9372	22.9372	26.1298	25.8386	23.9906
C3	Complement C3;Complement C3 beta chain;C3-beta-c;Complement C3 alpha chain;C3a anaphylatoxin;Acylation stimulating protein;Complement C3b alpha chain;Complement C3c alpha chain fragment 1;Complement C3dg fragment;Complement C3g fragment;Complement C3d fragment;Complement C3f fragment;Complement C3c alpha chain fragment 2	33.5793	33.2879	32.9928	34.0284	33.0844	32.6809	33.447	31.5389	31.1907	32.7047	32.9598	32.4213	32.2459	31.5351	31.7119
C4A	Complement C4-A;Complement C4 beta chain;Complement C4-A alpha chain;C4a anaphylatoxin;C4b-A;C4d-A;Complement C4 gamma chain	25.2643	20.6181	20.6181	27.1237	25.3102	26.8353	26.865	20.6181	21.3349	24.5746	20.6181	20.6181	24.4427	20.6181	20.6181
C4B	Complement C4-B;Complement C4 beta chain;Complement C4-B alpha chain;C4a anaphylatoxin;C4b-B;C4d-B;Complement C4 gamma chain	31.821	29.5617	29.8819	32.4916	30.2626	30.1326	32.1053	28.4788	27.8389	30.9044	25.5724	28.4216	30.2931	28.2204	28.4179
C4BPA	C4b-binding protein alpha chain	30.8061	29.4316	28.4449	30.147	28.0192	27.5413	31.1834	27.2013	26.5951	29.4049	22.981	26.1426	29.4521	26.6649	26.9533
C4BPB	C4b-binding protein beta chain	26.3442	23.3003	23.3003	26.5214	23.3003	23.3003	26.8723	23.3003	23.3003	23.3003	23.3003	23.3003	24.6594	23.3003	23.3003
C5	Complement C5;Complement C5 beta chain;Complement C5 alpha chain;C5a anaphylatoxin;Complement C5 alpha chain	29.9361	25.8869	27.2702	30.483	27.0913	27.0026	29.793	24.6838	24.9546	28.7811	23.8654	24.7893	28.3419	25.1568	24.8696
C6	Complement component C6	25.2588	23.0918	25.0121	28.5759	25.499	25.2977	27.4735	21.6337	22.4839	27.0327	20.6881	23.6876	25.5898	23.2345	22.8705
C7	Complement component C7	28.7524	23.5414	24.5504	29.2076	24.3376	25.1356	28.251	21.2671	20.5767	27.2328	19.4226	19.4226	27.1021	23.4302	21.6718
C8A	Complement component C8 alpha chain	26.934	21.4357	24.2132	25.2451	24.454	23.7904	26.3518	23.7243	22.2385	26.3744	21.4357	24.089	26.2277	23.6557	23.5299
C8B	Complement component C8 beta chain	26.4345	22.7193	23.6202	25.5796	24.3472	24.4497	26.0552	22.7193	22.7193	26.7436	22.7193	24.5507	25.9477	23.6591	23.9214
C8G	Complement component C8 gamma chain	26.5311	22.0684	22.0684	26.9461	23.6413	22.0684	25.591	22.0684	22.0684	26.7492	22.0684	22.0684	24.2583	22.0684	22.0684
C9	Complement component C9;Complement component C9a;Complement component C9b	29.029	26.6249	26.6382	29.5194	26.4455	26.5092	29.2333	23.0175	24.8651	28.7985	22.2773	25.143	28.0128	25.0094	24.9205
CCL18	C-C motif chemokine 18;CCL18(1-68);CCL18(3-69);CCL18(4-69)	21.4128	21.4128	21.4128	26.6422	25.1191	21.4128	27.3817	22.2015	21.4128	26.6398	21.4128	21.4128	24.9521	21.4128	21.4128
CD5L	CD5 antigen-like	25.6904	20.5612	20.5612	27.0706	24.2421	24.2758	27.8459	22.0174	21.199	26.3835	20.5612	20.5612	25.8816	22.2964	20.5612
CFH	Complement factor H	30.6916	28.4336	29.0675	31.3306	29.1731	28.7694	30.3747	27.105	27.0817	29.8268	27.6	27.4399	29.1834	27.3681	28.1731
CFI	Complement factor I;Complement factor I heavy chain;Complement factor I light chain	25.7331	20.1873	20.1873	29.174	24.904	24.7597	27.9284	22.1455	21.1832	27.3781	20.1873	20.1873	25.6714	21.5809	20.1873
COL1A1	Collagen alpha-1(I) chain	24.4032	22.904	22.904	23.4774	22.904	22.904	28.3977	22.904	22.904	26.7069	22.904	22.904	25.7889	22.904	22.904
COL1A2	Collagen alpha-2(I) chain	22.7229	22.7229	22.7229	23.5754	22.7229	22.7229	28.2859	22.7229	22.7229	26.0212	22.7229	22.7229	25.4776	22.7229	22.7229
COL3A1	Collagen alpha-1(III) chain	22.9009	22.9009	22.9009	25.0991	22.9009	22.9009	25.2246	22.9009	22.9009	24.2397	22.9009	22.9009	23.3335	22.9009	22.9009
COL6A3	Collagen alpha-3(VI) chain	25.8052	21.4547	21.4547	25.9312	21.4547	21.4547	26.0474	21.4547	21.4547	22.7279	21.4547	21.4547	22.8427	21.4547	21.4547
CP	Ceruloplasmin	31.433	29.6927	29.6147	32.9468	29.7705	29.6666	31.9796	28.3883	28.5761	31.3713	26.8417	29.574	30.7227	29.2839	28.2467
CPB2	Carboxypeptidase B2	24.174	21.9064	21.9064	23.5775	22.9962	21.9064	22.9635	21.9064	21.9064	22.8403	21.9064	21.9064	22.332	21.9064	21.9064
CPN2	Carboxypeptidase N subunit 2	25.0054	21.1257	21.1257	24.779	22.9495	23.4983	24.2618	21.1257	21.1257	23.9176	21.1257	21.1257	22.7433	21.1257	21.1257
CRP	C-reactive protein;C-reactive protein(1-205)	20.126	19.8114	19.8114	29.2754	19.8114	19.8114	29.1175	19.8114	19.8114	28.6893	19.8114	19.8114	25.7116	19.8114	19.8114
CSPG2;VCAN	Versican core protein	23.184	21.8096	21.8096	22.8782	21.8096	21.8096	23.1289	21.8096	21.8096	24.3115	21.8096	21.8096	22.7648	21.8096	22.4833
DF;CFD	Complement factor D	25.4862	23.119	23.119	25.3546	24.5448	25.6685	24.2533	23.119	23.119	26.4049	23.119	23.119	26.5354	24.4784	24.1029
EFEMP1	EGF-containing fibulin-like extracellular matrix protein 1	25.4104	22.6993	22.6993	23.8719	22.6993	22.6993	24.7363	22.6993	22.6993	24.1839	22.6993	22.6993	23.7744	22.6993	22.6993
F11	Coagulation factor XI;Coagulation factor XIa heavy chain;Coagulation factor XIa light chain	25.4624	22.6567	22.6567	24.5006	22.6567	22.6567	25.2754	22.6567	22.6567	29.3625	22.6567	22.6567	23.6972	22.6567	22.6567
F12	Coagulation factor XII;Coagulation factor XIIa heavy chain;Beta-factor XIIa part 1;Coagulation factor XIIa light chain	25.5682	21.0764	21.0764	26.4916	25.2169	21.0764	25.0334	21.0764	21.0764	26.1592	21.0764	21.0764	24.4533	22.5246	21.0764
F2	Prothrombin;Activation peptide fragment 1;Activation peptide fragment 2;Thrombin light chain;Thrombin heavy chain	27.2068	23.26	24.7878	28.8804	25.3426	24.9033	28.678	21.7448	20.6654	26.161	19.5926	23.2428	26.9394	24.0565	25.0902
FBLN1	Fibulin-1	28.0474	25.3534	25.3534	26.0644	25.3534	25.3534	27.3	25.3534	25.3534	26.0388	25.3534	25.3534	26.6473	25.3534	25.3534
FBLN5	Fibulin-5	21.4737	21.4737	21.4737	22.898	21.4737	21.4737	22.603	21.4737	21.4737	24.2437	21.4737	21.4737	23.4333	21.4737	21.4737
FCGBP	IgGFc-binding protein	26.8258	24.6604	24.6604	26.2828	24.6604	24.6604	26.6012	24.6604	24.6604	26.664	24.6604	24.6604	25.896	24.6604	24.6604
FGB	Fibrinogen beta chain;Fibrinopeptide B;Fibrinogen beta chain	34.3114	27.9851	21.225	33.621	27.6051	25.4601	33.945	26.7586	25.3792	33.546	21.225	21.225	31.718	23.3126	22.5269
FGG	Fibrinogen gamma chain	34.5592	25.49	26.7572	33.8303	28.9542	26.9888	34.4585	28.4458	26.1941	33.4698	23.4882	22.3961	32.0691	22.7794	22.9611
HEL111;TTR	Transthyretin	20.4378	20.4378	20.4378	28.482	27.5744	26.8926	26.8134	22.8556	20.4378	24.5438	20.4378	20.4378	24.0688	21.9082	23.2488
HPX	Hemopexin	31.3905	30.6986	29.9058	32.0714	30.1473	29.553	32.041	27.0433	27.4584	31.7014	26.5648	28.6544	30.4882	27.5492	27.7201
HSPG2	Basement membrane-specific heparan sulfate proteoglycan core protein;Endorepellin;LG3 peptide	24.5906	21.9609	21.9609	24.6981	21.9609	21.9609	23.5223	21.9609	21.9609	21.9609	21.9609	21.9609	22.7636	21.9609	21.9609
IGFALS	Insulin-like growth factor-binding protein complex acid labile subunit	19.8764	19.8764	19.8764	22.4447	19.8764	19.8764	22.9183	19.8764	19.8764	22.6889	19.8764	19.8764	20.694	19.8764	19.8764
IGHG1	Ig gamma-1 chain C region	35.4529	34.1166	32.7824	34.7175	33.0558	32.9249	34.7871	31.4505	31.4898	34.579	33.4195	33.1519	34.0106	30.9077	31.9052
IGHG3	Ig gamma-3 chain C region	32.2366	31.0563	27.9573	31.2709	29.4548	29.2283	31.2467	28.2033	27.3852	31.5249	28.4274	28.6192	30.6607	27.2158	27.7814
IGHG4	Ig gamma-4 chain C region	29.4732	27.5743	26.7998	28.9244	27.345	27.2745	29.0722	25.3506	24.9709	29.0528	22.7032	26.0218	28.6144	25.2143	24.3971
IGHM	Ig mu chain C region	32.9853	31.6529	31.3895	31.0115	29.6733	29.4446	32.2072	29.8702	29.1546	31.6562	29.0319	28.9202	31.3428	28.9247	29.5513
IGJ	Immunoglobulin J chain	27.2255	21.5801	21.5801	29.2327	26.2282	27.0149	29.4287	25.3711	22.2455	29.4421	21.5801	21.5801	28.4308	24.3903	26.5268
IGKV1-12	Ig kappa chain V-I region Daudi;Ig kappa chain V-I region Wes;Ig kappa chain V-I region DEE	28.3964	22.6393	22.6393	28.6339	24.8928	25.351	28.9742	23.2808	24.0322	28.3357	22.6393	22.6393	27.6486	23.4405	22.6393
IGKV4-1	Ig kappa chain V-IV region	27.5039	24.0584	24.0584	28.319	24.0584	24.0584	28.9576	24.0584	24.0584	26.9791	24.0584	24.0584	25.0262	24.0584	24.0584
IGL-;IGLL5;C1 segment;IGLC1	Immunoglobulin lambda-like polypeptide 5;Ig lambda-1 chain C regions	29.6441	24.3679	24.3679	28.9927	25.8717	26.9434	29.4546	25.4189	25.1839	28.7352	27.5081	26.8517	28.3794	25.5427	26.3065
ITIH1	Inter-alpha-trypsin inhibitor heavy chain H1	29.1235	23.1952	27.4011	29.0847	28.4394	27.8757	28.8589	24.8266	24.569	28.2302	23.102	24.234	27.4711	25.7671	25.3322
ITIH2	Inter-alpha-trypsin inhibitor heavy chain H2	29.9214	30.0704	28.6585	30.3252	28.5482	28.5614	29.8271	27.7602	27.2038	29.2873	25.5381	26.8618	28.657	27.3329	26.7871
ITIH3	Inter-alpha-trypsin inhibitor heavy chain H3	25.4203	23.3057	24.3279	27.9013	24.9511	24.7365	26.8001	23.3057	23.3057	25.3425	23.3057	23.3057	25.0874	23.3057	23.3057
ITIH4	Inter-alpha-trypsin inhibitor heavy chain H4;70 kDa inter-alpha-trypsin inhibitor heavy chain H4;35 kDa inter-alpha-trypsin inhibitor heavy chain H4	30.317	25.1606	26.8471	32.0534	27.0875	27.167	30.4606	25.5777	24.7645	30.1761	25.0887	25.6989	29.7204	25.3204	25.0264
KAL1	Anosmin-1	21.1325	20.8667	20.8667	24.3786	20.8667	20.8667	24.0795	20.8667	20.8667	24.1745	20.8667	20.8667	22.1008	20.8667	20.8667
KCTD12	BTB/POZ domain-containing protein KCTD12	24.9736	22.8634	22.8634	25.7472	23.9506	24.2977	25.9253	25.7399	25.7311	26.4303	22.8634	22.8634	27.3064	25.5235	24.7455
KLKB1	Plasma kallikrein;Plasma kallikrein heavy chain;Plasma kallikrein light chain	26.3871	24.2779	22.292	26.9436	24.9756	24.7995	26.4648	22.4964	21.9904	27.784	20.4344	20.4344	25.6072	24.0683	23.3761
KNG1	Kininogen-1;Kininogen-1 heavy chain;T-kinin;Bradykinin;Lysyl-bradykinin;Kininogen-1 light chain;Low molecular weight growth-promoting factor	30.075	27.1761	27.2777	29.1308	28.5488	28.1982	29.2588	25.0021	26.2859	29.5683	24.879	26.6176	28.1369	25.0753	23.1828
LUM	Lumican	27.7003	21.3882	21.3882	27.7647	25.7546	25.4938	27.1462	22.8648	23.05	26.9742	21.3882	21.3882	28.4495	22.6137	21.3882
MERTK	Receptor protein-tyrosine kinase;Tyrosine-protein kinase Mer	22.1104	22.1104	22.1104	23.6007	22.1104	22.1104	26.0445	22.1104	22.1104	23.1663	22.1104	22.1104	25.256	22.1104	24.734
OLFML2B	Olfactomedin-like protein 2B	24.557	21.4885	23.3181	22.8187	21.4885	22.5163	23.9244	21.4885	21.4885	22.0947	21.4885	21.4885	24.6159	21.4885	23.9554
ORM1	Alpha-1-acid glycoprotein;Alpha-1-acid glycoprotein 1	32.7364	26.8599	24.5952	32.5156	28.964	28.8042	31.5818	25.7227	26.0956	31.4067	28.395	24.5952	29.2388	26.5759	26.7447
ORM2	Alpha-1-acid glycoprotein 2	28.6598	22.3037	22.3037	28.791	26.4025	26.3614	26.2883	22.3037	23.8619	26.0683	22.3037	22.3037	24.7288	23.3406	22.3037
PCOLCE	Procollagen C-endopeptidase enhancer 1	24.5237	20.6363	20.6363	23.6536	20.6363	20.6363	24.6421	20.6363	20.6363	20.6363	20.6363	20.6363	21.4737	20.6363	20.6363
PGLYRP2	N-acetylmuramoyl-L-alanine amidase	26.4686	21.1541	23.9366	26.8515	24.7324	24.037	25.1083	22.7639	22.9848	24.0897	21.1541	21.1541	24.4548	22.551	22.5976
PIG59;GLUL	Glutamine synthetase	22.6001	20.7861	20.7861	27.0568	26.4037	26.904	28.1294	26.1793	25.7361	26.7696	21.5717	21.0707	29.615	25.7307	25.7568
PON1	Serum paraoxonase/arylesterase 1	28.4055	22.2056	22.2056	27.2964	25.2326	25.0745	26.895	23.9363	23.3745	27.0743	22.2056	22.2056	25.5226	23.6957	24.4212
POSTN	Periostin	26.2334	23.1626	23.1626	25.1997	23.1626	23.1626	25.822	23.1626	23.1626	25.1982	23.1626	23.1626	24.1525	23.1626	23.1626
PROS1	Vitamin K-dependent protein S	27.7956	25.1375	26.2764	27.2355	26.4676	26.1162	27.4152	24.5761	25.339	27.0015	23.7692	25.6931	26.7249	25.3244	25.41
RNASE1;RAC1	Ribonuclease pancreatic	27.7836	20.853	20.853	26.0216	20.853	21.1921	27.0207	20.853	20.853	28.7984	20.853	20.853	28.4566	20.853	28.9531
SAA2-SAA4	Serum amyloid A protein;Serum amyloid A-4 protein	20.7018	20.7018	20.7018	28.3711	26.2159	23.2801	28.1059	20.7018	23.02	25.4331	20.7018	24.732	24.059	21.791	20.7018
SEPP1	Selenoprotein P	26.1324	22.0024	22.0024	23.9668	22.0024	22.0024	26.0317	22.0024	22.0024	27.2654	22.0024	22.0024	27.6682	22.0024	22.0024
SERPINA1	Alpha-1-antitrypsin;Short peptide from AAT	33.1585	32.9002	30.5526	34.3817	32.1753	31.8532	33.0823	29.1666	30.2605	33.2623	31.4237	31.5392	31.7948	30.1834	29.0431
SERPINA3	Alpha-1-antichymotrypsin;Alpha-1-antichymotrypsin His-Pro-less	32.3894	29.461	27.4269	32.4222	29.2874	29.0518	31.8701	26.9242	27.2336	32.4493	28.254	28.0089	31.3733	27.5181	27.1588
SERPINA6	Corticosteroid-binding globulin	26.933	26.3125	22.5683	26.3819	24.817	24.5459	26.3288	22.5683	23.2792	26.6925	22.5683	22.5683	24.8698	23.2809	22.5683
SERPINA7	Thyroxine-binding globulin	24.1403	22.5386	22.5386	24.5895	23.3995	22.5386	24.0045	22.5386	22.5386	24.2593	22.5386	22.5386	23.0318	22.5386	22.5386
SERPIND1	Heparin cofactor 2	27.8401	23.7723	26.882	26.8611	26.7098	26.2604	27.4939	25.4879	24.2122	27.1299	23.7723	24.7545	26.1252	24.9971	24.8353
SERPINF1	Pigment epithelium-derived factor	28.1302	20.9734	20.9734	29.0179	25.9679	25.9649	28.5903	21.8339	21.6819	27.2523	20.9734	23.3938	26.4975	22.7309	23.0891
SERPINF2	Alpha-2-antiplasmin	26.4969	21.4667	21.4667	26.0142	24.8747	24.9095	25.5091	21.4667	22.9932	26.1147	21.4667	21.4667	25.0139	24.1194	21.4667
TCN2	Transcobalamin-2	25.697	26.5494	23.9648	27.9703	26.5521	25.0824	29.1975	24.0361	25.8094	27.8333	23.9648	23.9648	28.8693	25.6562	26.6099
TRA1;HSP90B1	Endoplasmin	27.1133	24.6882	24.9737	27.135	26.4998	26.6529	28.1695	28.4558	28.4408	29.116	24.7105	26.1754	28.7992	27.0342	28.0615
VNN1	Pantetheinase	22.0202	21.2682	21.2682	21.2682	21.2682	21.2682	22.5853	21.2682	21.2682	23.3523	21.2682	21.2682	22.6897	21.2682	22.1726
VSIG4	V-set and immunoglobulin domain-containing protein 4	31.2223	22.372	22.372	28.8617	24.8111	25.2827	31.2897	22.372	26.9265	31.3785	22.372	22.372	31.0795	23.9872	26.4777
VWF	von Willebrand factor;von Willebrand antigen 2	28.2837	19.2548	21.1708	28.0665	22.5179	21.1016	29.2924	25.3508	20.6731	28.5061	19.2548	19.2548	29.1955	19.2548	19.2548

## Sheet: Table S5
	AMBP	CD163	FN1	LPL	LRP1	MRC(L)1	PLTP	TGFBI	TNC	CFB	LUM	SRGN	MMP12	A2M
Asc.R1	28.5708	31.764	30.9958	25.952	28.41	27.6183	30.6742	29.5272	23.3041	30.8386	27.7003	26.9777	23.9707	33.7265
Asc.R2	28.7417	31.0394	31.9834	26.2278	26.3212	27.2552	29.0526	28.6563	24.4579	32.53	27.7647	25.3377	23.9707	33.8328
Asc.R3	28.3745	33.058	31.5475	27.2492	28.1685	29.8299	32.1476	29.6026	23.6865	31.6284	27.1462	26.7035	23.9707	33.5709
Asc.R4	26.9938	33.8277	30.0439	27.3471	29.4455	30.0145	32.6079	29.2873	22.4206	31.3363	26.9742	26.8529	23.9707	32.9764
Asc.R5	26.795	33.7099	30.4601	26.6421	29.5827	30.0025	32.4099	29.2321	23.6821	31.6656	28.4495	27.8583	23.9707	32.7048
M1.R1	21.8676	26.7967	27.8824	24.4754	22.786	24.7506	26.8605	25.6051	21.1598	29.6708	21.3882	28.5668	23.9707	33.8705
M1.R2	25.2886	22.0162	29.5774	25.7843	25.731	26.0927	27.7333	28.2598	21.1598	31.7727	25.7546	29.8649	23.9707	33.1888
M1.R3	22.6809	23.5135	29.9212	24.4156	25.2235	27.3938	25.5896	26.8615	21.1598	31.6325	22.8648	28.9341	23.9707	31.3842
M1.R4	21.8676	26.0272	24.1042	22.5381	23.4319	23.3019	27.7119	24.2493	21.1598	31.2539	21.3882	30.1147	23.9707	32.2295
M1.R5	23.5469	27.5031	30.0301	23.886	28.215	27.6808	28.3033	28.4953	21.1598	32.2653	22.6137	29.1643	23.9707	30.3311
M2.R1	25.7686	29.0184	34.8967	25.1328	28.5464	27.2043	28.8468	30.3405	24.585	29.951	21.3882	27.7549	24.1456	33.2876
M2.R2	26.6262	28.6715	33.4715	28.3136	28.3863	28.3982	28.3536	29.3192	22.3557	30.0255	25.4938	27.2645	27.8325	32.6601
M2.R3	23.2943	30.5446	34.7025	27.6467	28.1603	28.3186	30.3794	29.9898	24.4211	29.7312	23.05	28.1299	26.9256	31.5037
M2.R4	24.3967	29.5847	33.8686	28.555	29.4725	29.4158	30.4664	29.6232	23.0149	28.7001	21.3882	27.6065	26.5704	33.584
M2.R5	23.8733	31.7936	33.6625	29.4785	29.353	28.0176	31.1569	31.774	23.6025	28.6128	21.3882	27.7234	29.9607	32.5723
p: asc vs M1	0.000218914	0.000210126	0.0500791	0.00314067	0.0183722	0.0167057	0.00101334	0.0139924	0.000101444	0.605013	0.000443732	0.00083374		0.119954
p: asc vs M2	0.00305	0.00811864	0.000128195	0.183359	0.553001	0.373262	0.110452	0.0724296	0.876819	0.000729004	0.000328537	0.0575353	0.0107449	0.166896
p: M1 vs M2	0.0853451	0.00382649	0.00100442	0.00396828	0.00571534	0.0266107	0.00636389	0.00476965	0.000407793	0.00756041	0.824285	0.0009362	0.0107449	0.492817
